# Supplementary material for: HIIT the Road Jack: An Exploratory Study on the Effects of an Acute Bout of Cardiovascular High-Intensity Interval Training on Piano Learning
Source: Front Psychol. 2020 Sep 10;11:2154. doi: 10.3389/fpsyg.2020.02154 (PMC7511539; doi:10.3389/fpsyg.2020.02154)
Supplement: Supplementary file 2 [file Table_1.XLSX]

## Sheet: ModelData
Participant	ModelNumber	SessionType	SessionNum	Block	TestNumber	Intensity	Melody	Pitch_Accuracy	Rhythm_Accuracy	MonthsLearningMusic
1	1	Acquisition	1	1	1	Low	2	25	0	24
1	1	Acquisition	1	1	2	Low	2	33.3333	27.2727	24
1	1	Acquisition	1	1	3	Low	2	66.6667	45.4545	24
1	1	Acquisition	1	1	4	Low	2	58.3333	100	24
1	1	Acquisition	1	1	5	Low	2	58.3333	100	24
1	1	Acquisition	1	2	6	Low	2	58.3333	54.5455	24
1	1	Acquisition	1	2	7	Low	2	75	45.4545	24
1	1	Acquisition	1	2	8	Low	2	75	100	24
1	1	Acquisition	1	2	9	Low	2	66.6667	100	24
1	1	Acquisition	1	2	10	Low	2	62.5	40	24
1	1	Acquisition	1	3	11	Low	2	75	63.6364	24
1	1	Acquisition	1	3	12	Low	2	91.6667	36.3636	24
1	1	Acquisition	1	3	13	Low	2	100	90.9091	24
1	1	Acquisition	1	3	14	Low	2	100	100	24
1	1	Acquisition	1	3	15	Low	2	100	90.9091	24
1	1	Acquisition	1	4	16	Low	2	100	54.5455	24
2	1	Acquisition	1	1	1	Low	2	19.0476	0	26
2	1	Acquisition	1	1	2	Low	2	22.2222	23.5294	26
2	1	Acquisition	1	1	3	Low	2	25	20	26
2	1	Acquisition	1	1	4	Low	2	25	0	26
2	1	Acquisition	1	1	5	Low	2	28.5714	15.3846	26
2	1	Acquisition	1	2	6	Low	2	37.5	20	26
2	1	Acquisition	1	2	7	Low	2	33.3333	27.2727	26
2	1	Acquisition	1	2	8	Low	2	25	27.2727	26
2	1	Acquisition	1	2	9	Low	2	75	36.3636	26
2	1	Acquisition	1	2	10	Low	2	33.3333	27.2727	26
2	1	Acquisition	1	3	11	Low	2	58.3333	18.1818	26
2	1	Acquisition	1	3	12	Low	2	58.3333	27.2727	26
2	1	Acquisition	1	3	13	Low	2	58.3333	27.2727	26
2	1	Acquisition	1	3	14	Low	2	41.6667	27.2727	26
2	1	Acquisition	1	3	15	Low	2	41.6667	18.1818	26
2	1	Acquisition	1	4	16	Low	2	41.6667	18.1818	26
2	1	Acquisition	1	4	17	Low	2	53.8462	16.6667	26
2	1	Acquisition	1	4	18	Low	2	42.8571	15.3846	26
2	1	Acquisition	1	4	19	Low	2	50	23.0769	26
2	1	Acquisition	1	4	20	Low	2	40	21.0526	26
2	1	Acquisition	1	5	21	Low	2	58.8235	18.75	26
2	1	Acquisition	1	5	22	Low	2	43.75	13.3333	26
2	1	Acquisition	1	5	23	Low	2	16.6667	17.3913	26
2	1	Acquisition	1	5	24	Low	2	16	8.33333	26
2	1	Acquisition	1	5	25	Low	2	28.5714	23.0769	26
2	1	Acquisition	1	6	26	Low	2	42.8571	15.3846	26
2	1	Acquisition	1	6	27	Low	2	28.5714	30.7692	26
2	1	Acquisition	1	6	28	Low	2	50	0	26
2	1	Acquisition	1	6	29	Low	2	42.8571	38.4615	26
2	1	Acquisition	1	6	30	Low	2	50	9.09091	26
3	1	Acquisition	1	1	1	Low	1	33.3333	18.1818	12
3	1	Acquisition	1	1	2	Low	1	58.3333	18.1818	12
3	1	Acquisition	1	1	3	Low	1	83.3333	36.3636	12
3	1	Acquisition	1	1	4	Low	1	58.3333	45.4545	12
3	1	Acquisition	1	1	5	Low	1	33.3333	45.4545	12
3	1	Acquisition	1	2	6	Low	1	57.1429	46.1538	12
3	1	Acquisition	1	2	7	Low	1	92.3077	33.3333	12
3	1	Acquisition	1	2	8	Low	1	58.3333	45.4545	12
3	1	Acquisition	1	2	9	Low	1	58.3333	27.2727	12
3	1	Acquisition	1	2	10	Low	1	50	45.4545	12
3	1	Acquisition	1	3	11	Low	1	83.3333	81.8182	12
3	1	Acquisition	1	3	12	Low	1	66.6667	36.3636	12
3	1	Acquisition	1	3	13	Low	1	75	27.2727	12
3	1	Acquisition	1	3	14	Low	1	41.6667	18.1818	12
3	1	Acquisition	1	3	15	Low	1	25	36.3636	12
3	1	Acquisition	1	4	16	Low	1	76.9231	41.6667	12
3	1	Acquisition	1	4	17	Low	1	66.6667	45.4545	12
3	1	Acquisition	1	4	18	Low	1	33.3333	27.2727	12
3	1	Acquisition	1	4	19	Low	1	33.3333	18.1818	12
3	1	Acquisition	1	4	20	Low	1	58.3333	54.5455	12
3	1	Acquisition	1	5	21	Low	1	58.3333	45.4545	12
3	1	Acquisition	1	5	22	Low	1	58.3333	45.4545	12
3	1	Acquisition	1	5	23	Low	1	58.3333	36.3636	12
3	1	Acquisition	1	5	24	Low	1	58.3333	45.4545	12
3	1	Acquisition	1	5	25	Low	1	58.3333	54.5455	12
3	1	Acquisition	1	6	26	Low	1	58.3333	63.6364	12
3	1	Acquisition	1	6	27	Low	1	58.3333	45.4545	12
3	1	Acquisition	1	6	28	Low	1	58.3333	45.4545	12
3	1	Acquisition	1	6	29	Low	1	58.3333	63.6364	12
3	1	Acquisition	1	6	30	Low	1	58.3333	63.6364	12
4	1	Acquisition	1	1	1	Low	1	33.3333	18.1818	1
4	1	Acquisition	1	1	2	Low	1	33.3333	9.09091	1
4	1	Acquisition	1	1	3	Low	1	50	27.2727	1
4	1	Acquisition	1	1	4	Low	1	25	18.1818	1
4	1	Acquisition	1	1	5	Low	1	50	27.2727	1
4	1	Acquisition	1	2	6	Low	1	25	27.2727	1
4	1	Acquisition	1	2	7	Low	1	25	9.09091	1
4	1	Acquisition	1	2	8	Low	1	21.4286	15.3846	1
4	1	Acquisition	1	2	9	Low	1	28.5714	38.4615	1
4	1	Acquisition	1	2	10	Low	1	53.8462	0	1
4	1	Acquisition	1	3	11	Low	1	46.1538	16.6667	1
4	1	Acquisition	1	3	12	Low	1	23.0769	16.6667	1
4	1	Acquisition	1	3	13	Low	1	58.3333	18.1818	1
4	1	Acquisition	1	3	14	Low	1	53.8462	33.3333	1
4	1	Acquisition	1	3	15	Low	1	53.8462	33.3333	1
4	1	Acquisition	1	4	16	Low	1	25	18.1818	1
4	1	Acquisition	1	4	17	Low	1	25	27.2727	1
4	1	Acquisition	1	4	18	Low	1	25	9.09091	1
4	1	Acquisition	1	4	19	Low	1	25	27.2727	1
4	1	Acquisition	1	4	20	Low	1	25	45.4545	1
4	1	Acquisition	1	5	21	Low	1	25	36.3636	1
4	1	Acquisition	1	5	22	Low	1	25	27.2727	1
4	1	Acquisition	1	5	23	Low	1	25	18.1818	1
4	1	Acquisition	1	5	24	Low	1	25	72.7273	1
4	1	Acquisition	1	5	25	Low	1	25	54.5455	1
4	1	Acquisition	1	6	26	Low	1	25	36.3636	1
4	1	Acquisition	1	6	27	Low	1	25	27.2727	1
4	1	Acquisition	1	6	28	Low	1	25	36.3636	1
4	1	Acquisition	1	6	29	Low	1	25	36.3636	1
4	1	Acquisition	1	6	30	Low	1	25	9.09091	1
5	1	Acquisition	1	1	1	Low	1	14.2857	0	0.75
5	1	Acquisition	1	1	2	Low	1	50	23.0769	0.75
5	1	Acquisition	1	1	3	Low	1	76.9231	25	0.75
5	1	Acquisition	1	1	4	Low	1	53.8462	33.3333	0.75
5	1	Acquisition	1	1	5	Low	1	91.6667	18.1818	0.75
5	1	Acquisition	1	2	6	Low	1	16.6667	9.09091	0.75
5	1	Acquisition	1	2	7	Low	1	100	36.3636	0.75
5	1	Acquisition	1	2	8	Low	1	92.3077	25	0.75
5	1	Acquisition	1	2	9	Low	1	92.3077	8.33333	0.75
5	1	Acquisition	1	2	10	Low	1	69.2308	33.3333	0.75
5	1	Acquisition	1	3	11	Low	1	83.3333	27.2727	0.75
5	1	Acquisition	1	3	12	Low	1	92.3077	25	0.75
5	1	Acquisition	1	3	13	Low	1	100	18.1818	0.75
5	1	Acquisition	1	3	14	Low	1	100	54.5455	0.75
5	1	Acquisition	1	3	15	Low	1	100	27.2727	0.75
5	1	Acquisition	1	4	16	Low	1	57.1429	23.0769	0.75
5	1	Acquisition	1	4	17	Low	1	85.7143	30.7692	0.75
5	1	Acquisition	1	4	18	Low	1	100	45.4545	0.75
5	1	Acquisition	1	4	19	Low	1	100	27.2727	0.75
5	1	Acquisition	1	4	20	Low	1	92.3077	25	0.75
6	1	Acquisition	1	1	1	Low	2	33.3333	27.2727	24
6	1	Acquisition	1	1	2	Low	2	41.6667	9.09091	24
6	1	Acquisition	1	1	3	Low	2	41.6667	18.1818	24
6	1	Acquisition	1	1	4	Low	2	25	0	24
6	1	Acquisition	1	1	5	Low	2	25	18.1818	24
6	1	Acquisition	1	2	6	Low	2	25	18.1818	24
6	1	Acquisition	1	2	7	Low	2	33.3333	18.1818	24
6	1	Acquisition	1	2	8	Low	2	33.3333	27.2727	24
6	1	Acquisition	1	2	9	Low	2	25	18.1818	24
6	1	Acquisition	1	2	10	Low	2	16.6667	18.1818	24
6	1	Acquisition	1	3	11	Low	2	33.3333	0	24
6	1	Acquisition	1	3	12	Low	2	16.6667	18.1818	24
6	1	Acquisition	1	3	13	Low	2	58.3333	27.2727	24
6	1	Acquisition	1	3	14	Low	2	41.6667	9.09091	24
6	1	Acquisition	1	3	15	Low	2	16.6667	0	24
6	1	Acquisition	1	4	16	Low	2	41.6667	18.1818	24
6	1	Acquisition	1	4	17	Low	2	66.6667	27.2727	24
6	1	Acquisition	1	4	18	Low	2	75	27.2727	24
6	1	Acquisition	1	4	19	Low	2	41.6667	36.3636	24
6	1	Acquisition	1	4	20	Low	2	66.6667	27.2727	24
6	1	Acquisition	1	5	21	Low	2	58.3333	27.2727	24
6	1	Acquisition	1	5	22	Low	2	75	18.1818	24
6	1	Acquisition	1	5	23	Low	2	66.6667	18.1818	24
6	1	Acquisition	1	5	24	Low	2	16.6667	0	24
6	1	Acquisition	1	5	25	Low	2	33.3333	9.09091	24
6	1	Acquisition	1	6	26	Low	2	16.6667	27.2727	24
6	1	Acquisition	1	6	27	Low	2	16.6667	27.2727	24
6	1	Acquisition	1	6	28	Low	2	16.6667	18.1818	24
6	1	Acquisition	1	6	29	Low	2	16.6667	9.09091	24
6	1	Acquisition	1	6	30	Low	2	16.6667	18.1818	24
7	1	Acquisition	1	1	1	Low	2	33.3333	36.3636	2
7	1	Acquisition	1	1	2	Low	2	50	36.3636	2
7	1	Acquisition	1	1	3	Low	2	58.3333	81.8182	2
7	1	Acquisition	1	1	4	Low	2	58.3333	45.4545	2
7	1	Acquisition	1	1	5	Low	2	58.3333	45.4545	2
7	1	Acquisition	1	2	6	Low	2	75	81.8182	2
7	1	Acquisition	1	2	7	Low	2	58.3333	45.4545	2
7	1	Acquisition	1	2	8	Low	2	66.6667	36.3636	2
7	1	Acquisition	1	2	9	Low	2	66.6667	54.5455	2
7	1	Acquisition	1	2	10	Low	2	75	45.4545	2
7	1	Acquisition	1	3	11	Low	2	46.1538	41.6667	2
7	1	Acquisition	1	3	12	Low	2	66.6667	45.4545	2
7	1	Acquisition	1	3	13	Low	2	92.3077	50	2
7	1	Acquisition	1	3	14	Low	2	83.3333	90.9091	2
7	1	Acquisition	1	3	15	Low	2	83.3333	45.4545	2
7	1	Acquisition	1	4	16	Low	2	83.3333	63.6364	2
7	1	Acquisition	1	4	17	Low	2	83.3333	90.9091	2
7	1	Acquisition	1	4	18	Low	2	83.3333	54.5455	2
7	1	Acquisition	1	4	19	Low	2	83.3333	45.4545	2
7	1	Acquisition	1	4	20	Low	2	83.3333	45.4545	2
7	1	Acquisition	1	5	21	Low	2	83.3333	90.9091	2
7	1	Acquisition	1	5	22	Low	2	100	81.8182	2
7	1	Acquisition	1	5	23	Low	2	100	81.8182	2
7	1	Acquisition	1	5	24	Low	2	100	63.6364	2
8	1	Acquisition	1	1	1	Low	1	33.3333	27.2727	0
8	1	Acquisition	1	1	2	Low	1	41.6667	18.1818	0
8	1	Acquisition	1	1	3	Low	1	38.4615	33.3333	0
8	1	Acquisition	1	1	4	Low	1	50	27.2727	0
8	1	Acquisition	1	1	5	Low	1	58.3333	45.4545	0
8	1	Acquisition	1	2	6	Low	1	58.3333	36.3636	0
8	1	Acquisition	1	2	7	Low	1	58.3333	36.3636	0
8	1	Acquisition	1	2	8	Low	1	58.3333	18.1818	0
8	1	Acquisition	1	2	9	Low	1	83.3333	36.3636	0
8	1	Acquisition	1	2	10	Low	1	83.3333	27.2727	0
8	1	Acquisition	1	3	11	Low	1	83.3333	36.3636	0
8	1	Acquisition	1	3	12	Low	1	91.6667	27.2727	0
8	1	Acquisition	1	3	13	Low	1	58.3333	27.2727	0
8	1	Acquisition	1	3	14	Low	1	76.9231	25	0
8	1	Acquisition	1	3	15	Low	1	75	27.2727	0
8	1	Acquisition	1	4	16	Low	1	83.3333	27.2727	0
8	1	Acquisition	1	4	17	Low	1	100	36.3636	0
8	1	Acquisition	1	4	18	Low	1	75	27.2727	0
8	1	Acquisition	1	4	19	Low	1	83.3333	27.2727	0
8	1	Acquisition	1	4	20	Low	1	58.3333	27.2727	0
8	1	Acquisition	1	5	21	Low	1	75	18.1818	0
8	1	Acquisition	1	5	22	Low	1	83.3333	18.1818	0
8	1	Acquisition	1	5	23	Low	1	83.3333	27.2727	0
8	1	Acquisition	1	5	24	Low	1	83.3333	27.2727	0
8	1	Acquisition	1	5	25	Low	1	83.3333	27.2727	0
8	1	Acquisition	1	6	26	Low	1	83.3333	45.4545	0
8	1	Acquisition	1	6	27	Low	1	83.3333	36.3636	0
8	1	Acquisition	1	6	28	Low	1	76.9231	25	0
8	1	Acquisition	1	6	29	Low	1	83.3333	27.2727	0
8	1	Acquisition	1	6	30	Low	1	83.3333	36.3636	0
9	1	Acquisition	1	1	1	Low	1	58.3333	36.3636	0
9	1	Acquisition	1	1	2	Low	1	75	27.2727	0
9	1	Acquisition	1	1	3	Low	1	41.6667	36.3636	0
9	1	Acquisition	1	1	4	Low	1	66.6667	27.2727	0
9	1	Acquisition	1	1	5	Low	1	91.6667	36.3636	0
9	1	Acquisition	1	2	6	Low	1	100	45.4545	0
9	1	Acquisition	1	2	7	Low	1	100	54.5455	0
9	1	Acquisition	1	2	8	Low	1	75	36.3636	0
9	1	Acquisition	1	2	9	Low	1	100	36.3636	0
9	1	Acquisition	1	2	10	Low	1	100	36.3636	0
9	1	Acquisition	1	3	11	Low	1	100	36.3636	0
9	1	Acquisition	1	3	12	Low	1	100	54.5455	0
9	1	Acquisition	1	3	13	Low	1	100	45.4545	0
9	1	Acquisition	1	3	14	Low	1	100	45.4545	0
9	1	Acquisition	1	3	15	Low	1	100	45.4545	0
9	1	Acquisition	1	4	16	Low	1	100	63.6364	0
9	1	Acquisition	1	4	17	Low	1	100	45.4545	0
9	1	Acquisition	1	4	18	Low	1	100	27.2727	0
10	1	Acquisition	1	1	1	Low	1	33.3333	28.5714	12
10	1	Acquisition	1	1	2	Low	1	75	27.2727	12
10	1	Acquisition	1	1	3	Low	1	57.1429	38.4615	12
10	1	Acquisition	1	1	4	Low	1	100	45.4545	12
10	1	Acquisition	1	1	5	Low	1	100	45.4545	12
10	1	Acquisition	1	2	6	Low	1	100	36.3636	12
10	1	Acquisition	1	2	7	Low	1	100	63.6364	12
10	1	Acquisition	1	2	8	Low	1	100	54.5455	12
10	1	Acquisition	1	2	9	Low	1	100	54.5455	12
10	1	Acquisition	1	2	10	Low	1	100	45.4545	12
10	1	Acquisition	1	3	11	Low	1	100	45.4545	12
10	1	Acquisition	1	3	12	Low	1	100	36.3636	12
10	1	Acquisition	1	3	13	Low	1	100	45.4545	12
10	1	Acquisition	1	3	14	Low	1	100	54.5455	12
10	1	Acquisition	1	3	15	Low	1	100	54.5455	12
10	1	Acquisition	1	4	16	Low	1	100	81.8182	12
10	1	Acquisition	1	4	17	Low	1	100	63.6364	12
10	1	Acquisition	1	4	18	Low	1	100	63.6364	12
11	1	Acquisition	1	1	1	Low	2	33.3333	27.2727	24
11	1	Acquisition	1	1	2	Low	2	16.6667	27.2727	24
11	1	Acquisition	1	1	3	Low	2	62.5	26.6667	24
11	1	Acquisition	1	1	4	Low	2	33.3333	35.7143	24
11	1	Acquisition	1	1	5	Low	2	33.3333	45.4545	24
11	1	Acquisition	1	2	6	Low	2	41.6667	54.5455	24
11	1	Acquisition	1	2	7	Low	2	35.7143	15.3846	24
11	1	Acquisition	1	2	8	Low	2	30.7692	25	24
11	1	Acquisition	1	2	9	Low	2	33.3333	36.3636	24
11	1	Acquisition	1	2	10	Low	2	42.1053	27.7778	24
11	1	Acquisition	1	3	11	Low	2	53.3333	28.5714	24
11	1	Acquisition	1	3	12	Low	2	66.6667	72.7273	24
11	1	Acquisition	1	3	13	Low	2	30.7692	41.6667	24
11	1	Acquisition	1	3	14	Low	2	35.7143	46.1538	24
11	1	Acquisition	1	3	15	Low	2	41.6667	72.7273	24
11	1	Acquisition	1	4	16	Low	2	76.9231	25	24
11	1	Acquisition	1	4	17	Low	2	66.6667	18.1818	24
11	1	Acquisition	1	4	18	Low	2	58.3333	45.4545	24
11	1	Acquisition	1	4	19	Low	2	58.3333	0	24
11	1	Acquisition	1	4	20	Low	2	58.3333	45.4545	24
11	1	Acquisition	1	5	21	Low	2	58.3333	45.4545	24
11	1	Acquisition	1	5	22	Low	2	58.3333	36.3636	24
11	1	Acquisition	1	5	23	Low	2	50	63.6364	24
11	1	Acquisition	1	5	24	Low	2	83.3333	54.5455	24
11	1	Acquisition	1	5	25	Low	2	58.3333	36.3636	24
11	1	Acquisition	1	6	26	Low	2	58.3333	81.8182	24
11	1	Acquisition	1	6	27	Low	2	83.3333	36.3636	24
11	1	Acquisition	1	6	28	Low	2	83.3333	36.3636	24
11	1	Acquisition	1	6	29	Low	2	75	45.4545	24
11	1	Acquisition	1	6	30	Low	2	61.5385	33.3333	24
12	1	Acquisition	1	1	1	Low	1	53.8462	16.6667	1.5
12	1	Acquisition	1	1	2	Low	1	42.8571	30.7692	1.5
12	1	Acquisition	1	1	3	Low	1	73.3333	28.5714	1.5
12	1	Acquisition	1	1	4	Low	1	44.4444	17.6471	1.5
12	1	Acquisition	1	1	5	Low	1	64.7059	37.5	1.5
12	1	Acquisition	1	2	6	Low	1	50	36.3636	1.5
12	1	Acquisition	1	2	7	Low	1	45	26.3158	1.5
12	1	Acquisition	1	2	8	Low	1	53.8462	25	1.5
12	1	Acquisition	1	2	9	Low	1	38.4615	41.6667	1.5
12	1	Acquisition	1	2	10	Low	1	47.3684	27.7778	1.5
12	1	Acquisition	1	3	11	Low	1	20	28.5714	1.5
12	1	Acquisition	1	3	12	Low	1	21.7391	27.2727	1.5
12	1	Acquisition	1	3	13	Low	1	60	42.8571	1.5
12	1	Acquisition	1	3	14	Low	1	52.9412	18.75	1.5
12	1	Acquisition	1	3	15	Low	1	68.75	33.3333	1.5
12	1	Acquisition	1	4	16	Low	1	91.6667	54.5455	1.5
12	1	Acquisition	1	4	17	Low	1	71.4286	46.1538	1.5
12	1	Acquisition	1	4	18	Low	1	84.6154	41.6667	1.5
12	1	Acquisition	1	4	19	Low	1	69.2308	41.6667	1.5
12	1	Acquisition	1	4	20	Low	1	64.2857	46.1538	1.5
12	1	Acquisition	1	5	21	Low	1	69.2308	66.6667	1.5
12	1	Acquisition	1	5	22	Low	1	57.1429	46.1538	1.5
12	1	Acquisition	1	5	23	Low	1	83.3333	54.5455	1.5
12	1	Acquisition	1	5	24	Low	1	69.2308	50	1.5
12	1	Acquisition	1	5	25	Low	1	66.6667	54.5455	1.5
12	1	Acquisition	1	6	26	Low	1	84.6154	50	1.5
12	1	Acquisition	1	6	27	Low	1	69.2308	50	1.5
12	1	Acquisition	1	6	28	Low	1	83.3333	36.3636	1.5
12	1	Acquisition	1	6	29	Low	1	91.6667	36.3636	1.5
12	1	Acquisition	1	6	30	Low	1	75	63.6364	1.5
13	1	Acquisition	1	1	1	High	1	42.8571	30.7692	58
13	1	Acquisition	1	1	2	High	1	28.5714	46.1538	58
13	1	Acquisition	1	1	3	High	1	61.5385	50	58
13	1	Acquisition	1	1	4	High	1	75	36.3636	58
13	1	Acquisition	1	1	5	High	1	75	45.4545	58
13	1	Acquisition	1	2	6	High	1	76.9231	41.6667	58
13	1	Acquisition	1	2	7	High	1	100	54.5455	58
13	1	Acquisition	1	2	8	High	1	100	36.3636	58
13	1	Acquisition	1	2	9	High	1	64.2857	38.4615	58
13	1	Acquisition	1	2	10	High	1	91.6667	45.4545	58
13	1	Acquisition	1	3	11	High	1	91.6667	45.4545	58
13	1	Acquisition	1	3	12	High	1	100	45.4545	58
13	1	Acquisition	1	3	13	High	1	100	36.3636	58
13	1	Acquisition	1	3	14	High	1	92.3077	58.3333	58
13	1	Acquisition	1	3	15	High	1	100	45.4545	58
13	1	Acquisition	1	4	16	High	1	100	72.7273	58
13	1	Acquisition	1	4	17	High	1	58.3333	54.5455	58
13	1	Acquisition	1	4	18	High	1	100	81.8182	58
13	1	Acquisition	1	4	19	High	1	100	45.4545	58
13	1	Acquisition	1	4	20	High	1	100	63.6364	58
14	1	Acquisition	1	1	1	High	2	0	0	12
14	1	Acquisition	1	1	2	High	2	58.3333	27.2727	12
14	1	Acquisition	1	1	3	High	2	58.3333	27.2727	12
14	1	Acquisition	1	1	4	High	2	41.6667	0	12
14	1	Acquisition	1	1	5	High	2	41.6667	0	12
14	1	Acquisition	1	2	6	High	2	66.6667	27.2727	12
14	1	Acquisition	1	2	7	High	2	58.3333	9.09091	12
14	1	Acquisition	1	2	8	High	2	41.6667	36.3636	12
14	1	Acquisition	1	2	9	High	2	33.3333	18.1818	12
14	1	Acquisition	1	2	10	High	2	66.6667	27.2727	12
14	1	Acquisition	1	3	11	High	2	66.6667	36.3636	12
14	1	Acquisition	1	3	12	High	2	83.3333	27.2727	12
14	1	Acquisition	1	3	13	High	2	83.3333	27.2727	12
14	1	Acquisition	1	3	14	High	2	83.3333	45.4545	12
14	1	Acquisition	1	3	15	High	2	80	14.2857	12
14	1	Acquisition	1	4	16	High	2	83.3333	36.3636	12
14	1	Acquisition	1	4	17	High	2	92.3077	50	12
14	1	Acquisition	1	4	18	High	2	100	27.2727	12
14	1	Acquisition	1	4	19	High	2	100	45.4545	12
15	1	Acquisition	1	1	1	High	2	25	9.09091	0.5
15	1	Acquisition	1	1	2	High	2	25	27.2727	0.5
15	1	Acquisition	1	1	3	High	2	58.3333	36.3636	0.5
15	1	Acquisition	1	1	4	High	2	83.3333	45.4545	0.5
15	1	Acquisition	1	1	5	High	2	69.2308	41.6667	0.5
15	1	Acquisition	1	2	6	High	2	75	45.4545	0.5
15	1	Acquisition	1	2	7	High	2	91.6667	54.5455	0.5
15	1	Acquisition	1	2	8	High	2	58.3333	27.2727	0.5
15	1	Acquisition	1	2	9	High	2	50	45.4545	0.5
15	1	Acquisition	1	2	10	High	2	50	36.3636	0.5
15	1	Acquisition	1	3	11	High	2	84.6154	50	0.5
15	1	Acquisition	1	3	12	High	2	50	18.1818	0.5
15	1	Acquisition	1	3	13	High	2	92.3077	58.3333	0.5
15	1	Acquisition	1	3	14	High	2	92.3077	41.6667	0.5
15	1	Acquisition	1	3	15	High	2	85.7143	38.4615	0.5
15	1	Acquisition	1	4	16	High	2	92.8571	46.1538	0.5
15	1	Acquisition	1	4	17	High	2	100	63.6364	0.5
15	1	Acquisition	1	4	18	High	2	92.3077	41.6667	0.5
15	1	Acquisition	1	4	19	High	2	100	81.8182	0.5
15	1	Acquisition	1	4	20	High	2	100	54.5455	0.5
15	1	Acquisition	1	5	21	High	2	100	45.4545	0.5
16	1	Acquisition	1	1	1	High	1	16.6667	27.2727	36
16	1	Acquisition	1	1	2	High	1	50	27.2727	36
16	1	Acquisition	1	1	3	High	1	33.3333	36.3636	36
16	1	Acquisition	1	1	4	High	1	66.6667	27.2727	36
16	1	Acquisition	1	1	5	High	1	53.8462	41.6667	36
16	1	Acquisition	1	2	6	High	1	100	36.3636	36
16	1	Acquisition	1	2	7	High	1	100	36.3636	36
16	1	Acquisition	1	2	8	High	1	100	45.4545	36
16	1	Acquisition	1	2	9	High	1	100	36.3636	36
16	1	Acquisition	1	2	10	High	1	25	18.1818	36
16	1	Acquisition	1	3	11	High	1	100	63.6364	36
16	1	Acquisition	1	3	12	High	1	100	27.2727	36
16	1	Acquisition	1	3	13	High	1	100	54.5455	36
16	1	Acquisition	1	3	14	High	1	100	81.8182	36
16	1	Acquisition	1	3	15	High	1	100	53.8462	36
16	1	Acquisition	1	4	16	High	1	92.3077	41.6667	36
16	1	Acquisition	1	4	17	High	1	100	72.7273	36
16	1	Acquisition	1	4	18	High	1	100	63.6364	36
16	1	Acquisition	1	4	19	High	1	100	54.5455	36
16	1	Acquisition	1	4	20	High	1	100	54.5455	36
16	1	Acquisition	1	5	21	High	1	100	72.7273	36
16	1	Acquisition	1	5	22	High	1	100	54.5455	36
16	1	Acquisition	1	5	23	High	1	100	54.5455	36
17	1	Acquisition	1	1	1	High	1	33.3333	9.09091	0
17	1	Acquisition	1	1	2	High	1	58.3333	9.09091	0
17	1	Acquisition	1	1	3	High	1	25	0	0
17	1	Acquisition	1	1	4	High	1	41.6667	18.1818	0
17	1	Acquisition	1	1	5	High	1	41.6667	36.3636	0
17	1	Acquisition	1	2	6	High	1	41.6667	45.4545	0
17	1	Acquisition	1	2	7	High	1	41.6667	9.09091	0
17	1	Acquisition	1	2	8	High	1	66.6667	9.09091	0
17	1	Acquisition	1	2	9	High	1	50	18.1818	0
17	1	Acquisition	1	2	10	High	1	50	9.09091	0
17	1	Acquisition	1	3	11	High	1	25	9.09091	0
17	1	Acquisition	1	3	12	High	1	16.6667	9.09091	0
17	1	Acquisition	1	3	13	High	1	25	9.09091	0
17	1	Acquisition	1	3	14	High	1	16.6667	9.09091	0
17	1	Acquisition	1	3	15	High	1	66.6667	18.1818	0
17	1	Acquisition	1	4	16	High	1	58.3333	18.1818	0
17	1	Acquisition	1	4	17	High	1	41.6667	18.1818	0
17	1	Acquisition	1	4	18	High	1	83.3333	18.1818	0
17	1	Acquisition	1	4	19	High	1	75	18.1818	0
17	1	Acquisition	1	4	20	High	1	25	9.09091	0
17	1	Acquisition	1	5	21	High	1	75	18.1818	0
17	1	Acquisition	1	5	22	High	1	75	18.1818	0
17	1	Acquisition	1	5	23	High	1	91.6667	18.1818	0
17	1	Acquisition	1	5	24	High	1	83.3333	27.2727	0
17	1	Acquisition	1	5	25	High	1	100	27.2727	0
17	1	Acquisition	1	6	26	High	1	100	27.2727	0
17	1	Acquisition	1	6	27	High	1	100	36.3636	0
17	1	Acquisition	1	6	28	High	1	100	54.5455	0
18	1	Acquisition	1	1	1	High	1	58.3333	36.3636	5
18	1	Acquisition	1	1	2	High	1	66.6667	27.2727	5
18	1	Acquisition	1	1	3	High	1	66.6667	9.09091	5
18	1	Acquisition	1	1	4	High	1	83.3333	27.2727	5
18	1	Acquisition	1	1	5	High	1	75	27.2727	5
18	1	Acquisition	1	2	6	High	1	91.6667	36.3636	5
18	1	Acquisition	1	2	7	High	1	91.6667	9.09091	5
18	1	Acquisition	1	2	8	High	1	100	27.2727	5
18	1	Acquisition	1	2	9	High	1	100	18.1818	5
18	1	Acquisition	1	2	10	High	1	92.3077	33.3333	5
18	1	Acquisition	1	3	11	High	1	100	45.4545	5
18	1	Acquisition	1	3	12	High	1	100	18.1818	5
18	1	Acquisition	1	3	13	High	1	100	27.2727	5
18	1	Acquisition	1	3	14	High	1	100	27.2727	5
18	1	Acquisition	1	3	15	High	1	85.7143	23.0769	5
18	1	Acquisition	1	4	16	High	1	100	36.3636	5
18	1	Acquisition	1	4	17	High	1	100	27.2727	5
18	1	Acquisition	1	4	18	High	1	100	27.2727	5
19	1	Acquisition	1	1	1	High	2	16.6667	9.09091	2
19	1	Acquisition	1	1	2	High	2	41.6667	36.3636	2
19	1	Acquisition	1	1	3	High	2	41.6667	18.1818	2
19	1	Acquisition	1	1	4	High	2	41.6667	27.2727	2
19	1	Acquisition	1	1	5	High	2	91.6667	27.2727	2
19	1	Acquisition	1	2	6	High	2	83.3333	36.3636	2
19	1	Acquisition	1	2	7	High	2	92.3077	50	2
19	1	Acquisition	1	2	8	High	2	91.6667	63.6364	2
19	1	Acquisition	1	2	9	High	2	76.9231	25	2
19	1	Acquisition	1	2	10	High	2	46.1538	25	2
19	1	Acquisition	1	3	11	High	2	61.5385	50	2
19	1	Acquisition	1	3	12	High	2	100	72.7273	2
19	1	Acquisition	1	3	13	High	2	71.4286	15.3846	2
19	1	Acquisition	1	3	14	High	2	92.3077	58.3333	2
19	1	Acquisition	1	3	15	High	2	100	100	2
19	1	Acquisition	1	4	16	High	2	100	100	2
19	1	Acquisition	1	4	17	High	2	100	72.7273	2
19	1	Acquisition	1	4	18	High	2	100	81.8182	2
20	1	Acquisition	1	1	1	High	1	50	18.1818	12
20	1	Acquisition	1	1	2	High	1	41.6667	36.3636	12
20	1	Acquisition	1	1	3	High	1	33.3333	27.2727	12
20	1	Acquisition	1	1	4	High	1	33.3333	27.2727	12
20	1	Acquisition	1	1	5	High	1	41.6667	18.1818	12
20	1	Acquisition	1	2	6	High	1	25	18.1818	12
20	1	Acquisition	1	2	7	High	1	41.6667	36.3636	12
20	1	Acquisition	1	2	8	High	1	58.3333	9.09091	12
20	1	Acquisition	1	2	9	High	1	58.3333	27.2727	12
20	1	Acquisition	1	2	10	High	1	75	27.2727	12
20	1	Acquisition	1	3	11	High	1	50	36.3636	12
20	1	Acquisition	1	3	12	High	1	66.6667	27.2727	12
20	1	Acquisition	1	3	13	High	1	50	45.4545	12
20	1	Acquisition	1	3	14	High	1	50	18.1818	12
20	1	Acquisition	1	3	15	High	1	58.3333	27.2727	12
20	1	Acquisition	1	4	16	High	1	58.3333	27.2727	12
20	1	Acquisition	1	4	17	High	1	50	36.3636	12
20	1	Acquisition	1	4	18	High	1	61.5385	41.6667	12
20	1	Acquisition	1	4	19	High	1	58.3333	36.3636	12
20	1	Acquisition	1	4	20	High	1	25	36.3636	12
20	1	Acquisition	1	5	21	High	1	41.6667	18.1818	12
20	1	Acquisition	1	5	22	High	1	33.3333	45.4545	12
20	1	Acquisition	1	5	23	High	1	50	45.4545	12
20	1	Acquisition	1	5	24	High	1	50	27.2727	12
20	1	Acquisition	1	5	25	High	1	41.6667	9.09091	12
20	1	Acquisition	1	6	26	High	1	33.3333	36.3636	12
20	1	Acquisition	1	6	27	High	1	38.4615	41.6667	12
20	1	Acquisition	1	6	28	High	1	66.6667	27.2727	12
20	1	Acquisition	1	6	29	High	1	58.3333	36.3636	12
20	1	Acquisition	1	6	30	High	1	16.6667	27.2727	12
21	1	Acquisition	1	1	1	High	1	25	27.2727	18
21	1	Acquisition	1	1	2	High	1	33.3333	36.3636	18
21	1	Acquisition	1	1	3	High	1	75	36.3636	18
21	1	Acquisition	1	1	4	High	1	75	36.3636	18
21	1	Acquisition	1	1	5	High	1	75	45.4545	18
21	1	Acquisition	1	2	6	High	1	75	63.6364	18
21	1	Acquisition	1	2	7	High	1	75	45.4545	18
21	1	Acquisition	1	2	8	High	1	75	45.4545	18
21	1	Acquisition	1	2	9	High	1	92.3077	25	18
21	1	Acquisition	1	2	10	High	1	100	63.6364	18
21	1	Acquisition	1	3	11	High	1	100	72.7273	18
21	1	Acquisition	1	3	12	High	1	100	45.4545	18
21	1	Acquisition	1	3	13	High	1	100	45.4545	18
21	1	Acquisition	1	3	14	High	1	100	81.8182	18
21	1	Acquisition	1	3	15	High	1	100	81.8182	18
21	1	Acquisition	1	4	16	High	1	100	45.4545	18
21	1	Acquisition	1	4	17	High	1	100	81.8182	18
21	1	Acquisition	1	4	18	High	1	100	45.4545	18
22	1	Acquisition	1	1	1	High	1	25	9.09091	0.75
22	1	Acquisition	1	1	2	High	1	58.3333	9.09091	0.75
22	1	Acquisition	1	1	3	High	1	83.3333	18.1818	0.75
22	1	Acquisition	1	1	4	High	1	66.6667	27.2727	0.75
22	1	Acquisition	1	1	5	High	1	41.6667	36.3636	0.75
22	1	Acquisition	1	2	6	High	1	75	54.5455	0.75
22	1	Acquisition	1	2	7	High	1	75	36.3636	0.75
22	1	Acquisition	1	2	8	High	1	80	35.7143	0.75
22	1	Acquisition	1	2	9	High	1	85.7143	38.4615	0.75
22	1	Acquisition	1	2	10	High	1	75	36.3636	0.75
22	1	Acquisition	1	3	11	High	1	100	36.3636	0.75
22	1	Acquisition	1	3	12	High	1	100	45.4545	0.75
22	1	Acquisition	1	3	13	High	1	41.6667	36.3636	0.75
22	1	Acquisition	1	3	14	High	1	100	54.5455	0.75
22	1	Acquisition	1	3	15	High	1	100	45.4545	0.75
22	1	Acquisition	1	4	16	High	1	100	63.6364	0.75
22	1	Acquisition	1	4	17	High	1	100	72.7273	0.75
22	1	Acquisition	1	4	18	High	1	100	45.4545	0.75
23	1	Acquisition	1	1	1	High	1	41.6667	9.09091	1
23	1	Acquisition	1	1	2	High	1	33.3333	9.09091	1
23	1	Acquisition	1	1	3	High	1	50	9.09091	1
23	1	Acquisition	1	1	4	High	1	58.3333	27.2727	1
23	1	Acquisition	1	1	5	High	1	33.3333	0	1
23	1	Acquisition	1	2	6	High	1	66.6667	18.1818	1
23	1	Acquisition	1	2	7	High	1	58.3333	36.3636	1
23	1	Acquisition	1	2	8	High	1	66.6667	27.2727	1
23	1	Acquisition	1	2	9	High	1	83.3333	27.2727	1
23	1	Acquisition	1	2	10	High	1	83.3333	27.2727	1
23	1	Acquisition	1	3	11	High	1	91.6667	36.3636	1
23	1	Acquisition	1	3	12	High	1	100	36.3636	1
23	1	Acquisition	1	3	13	High	1	100	9.09091	1
23	1	Acquisition	1	3	14	High	1	100	33.3333	1
23	1	Acquisition	1	3	15	High	1	83.3333	27.2727	1
23	1	Acquisition	1	4	16	High	1	100	36.3636	1
23	1	Acquisition	1	4	17	High	1	100	54.5455	1
23	1	Acquisition	1	4	18	High	1	75	27.2727	1
23	1	Acquisition	1	4	19	High	1	83.3333	36.3636	1
23	1	Acquisition	1	4	20	High	1	53.3333	21.4286	1
23	1	Acquisition	1	5	21	High	1	100	54.5455	1
23	1	Acquisition	1	5	22	High	1	100	54.5455	1
23	1	Acquisition	1	5	23	High	1	100	45.4545	1
24	1	Acquisition	1	1	1	High	2	16.6667	0	10
24	1	Acquisition	1	1	2	High	2	33.3333	0	10
24	1	Acquisition	1	1	3	High	2	25	36.3636	10
24	1	Acquisition	1	1	4	High	2	41.6667	36.3636	10
24	1	Acquisition	1	1	5	High	2	58.3333	45.4545	10
24	1	Acquisition	1	2	6	High	2	75	27.2727	10
24	1	Acquisition	1	2	7	High	2	58.3333	27.2727	10
24	1	Acquisition	1	2	8	High	2	50	18.1818	10
24	1	Acquisition	1	2	9	High	2	91.6667	36.3636	10
24	1	Acquisition	1	2	10	High	2	91.6667	36.3636	10
24	1	Acquisition	1	3	11	High	2	91.6667	36.3636	10
24	1	Acquisition	1	3	12	High	2	91.6667	36.3636	10
24	1	Acquisition	1	3	13	High	2	91.6667	36.3636	10
24	1	Acquisition	1	3	14	High	2	84.6154	50	10
24	1	Acquisition	1	3	15	High	2	91.6667	45.4545	10
24	1	Acquisition	1	4	16	High	2	91.6667	27.2727	10
24	1	Acquisition	1	4	17	High	2	91.6667	45.4545	10
24	1	Acquisition	1	4	18	High	2	91.6667	45.4545	10
24	1	Acquisition	1	4	19	High	2	91.6667	54.5455	10
24	1	Acquisition	1	4	20	High	2	91.6667	54.5455	10
24	1	Acquisition	1	5	21	High	2	91.6667	45.4545	10
24	1	Acquisition	1	5	22	High	2	91.6667	45.4545	10
24	1	Acquisition	1	5	23	High	2	91.6667	36.3636	10
24	1	Acquisition	1	5	24	High	2	91.6667	45.4545	10
24	1	Acquisition	1	5	25	High	2	91.6667	45.4545	10
24	1	Acquisition	1	6	26	High	2	91.6667	36.3636	10
24	1	Acquisition	1	6	27	High	2	91.6667	45.4545	10
24	1	Acquisition	1	6	28	High	2	91.6667	36.3636	10
24	1	Acquisition	1	6	29	High	2	91.6667	36.3636	10
24	1	Acquisition	1	6	30	High	2	91.6667	54.5455	10
25	1	Acquisition	1	1	1	High	2	41.6667	9.09091	5
25	1	Acquisition	1	1	2	High	2	25	18.1818	5
25	1	Acquisition	1	1	3	High	2	29.4118	25	5
25	1	Acquisition	1	1	4	High	2	35.7143	38.4615	5
25	1	Acquisition	1	1	5	High	2	33.3333	28.5714	5
25	1	Acquisition	1	2	6	High	2	33.3333	18.1818	5
25	1	Acquisition	1	2	7	High	2	50	36.3636	5
25	1	Acquisition	1	2	8	High	2	61.5385	25	5
25	1	Acquisition	1	2	9	High	2	0	0	5
25	1	Acquisition	1	2	10	High	2	66.6667	0	5
25	1	Acquisition	1	3	11	High	2	50	9.09091	5
25	1	Acquisition	1	3	12	High	2	69.2308	25	5
25	1	Acquisition	1	3	13	High	2	57.1429	23.0769	5
25	1	Acquisition	1	3	14	High	2	36.8421	27.7778	5
25	1	Acquisition	1	3	15	High	2	33.3333	17.6471	5
25	1	Acquisition	1	4	16	High	2	33.3333	28.5714	5
25	1	Acquisition	1	4	17	High	2	38.4615	8.33333	5
25	1	Acquisition	1	4	18	High	2	41.6667	9.09091	5
25	1	Acquisition	1	4	19	High	2	69.2308	16.6667	5
25	1	Acquisition	1	4	20	High	2	66.6667	9.09091	5
25	1	Acquisition	1	5	21	High	2	84.6154	41.6667	5
25	1	Acquisition	1	5	22	High	2	57.1429	46.1538	5
25	1	Acquisition	1	5	23	High	2	75	36.3636	5
25	1	Acquisition	1	5	24	High	2	75	81.8182	5
25	1	Acquisition	1	5	25	High	2	75	72.7273	5
25	1	Acquisition	1	6	26	High	2	71.4286	38.4615	5
25	1	Acquisition	1	6	27	High	2	75	90.9091	5
25	1	Acquisition	1	6	28	High	2	75	54.5455	5
25	1	Acquisition	1	6	29	High	2	75	90.9091	5
25	1	Acquisition	1	6	30	High	2	75	90.9091	5
1	2	Acquisition	1	Last 10 Trials	7	Low	2	75	45.4545	24
1	2	Acquisition	1	Last 10 Trials	8	Low	2	75	100	24
1	2	Acquisition	1	Last 10 Trials	9	Low	2	66.6667	100	24
1	2	Acquisition	1	Last 10 Trials	10	Low	2	62.5	40	24
1	2	Acquisition	1	Last 10 Trials	11	Low	2	75	63.6364	24
1	2	Acquisition	1	Last 10 Trials	12	Low	2	91.6667	36.3636	24
1	2	Acquisition	1	Last 10 Trials	13	Low	2	100	90.9091	24
1	2	Acquisition	1	Last 10 Trials	14	Low	2	100	100	24
1	2	Acquisition	1	Last 10 Trials	15	Low	2	100	90.9091	24
1	2	Acquisition	1	Last 10 Trials	16	Low	2	100	54.5455	24
1	2	Retention	2	R1	1	Low	2	100	36.3636	24
1	2	Retention	2	R1	2	Low	2	100	81.8182	24
1	2	Retention	2	R1	3	Low	2	100	54.5455	24
1	2	Retention	2	R1	4	Low	2	100	63.6364	24
1	2	Retention	2	R1	5	Low	2	100	90.9091	24
1	2	Retention	2	R1	6	Low	2	100	81.8182	24
1	2	Retention	2	R1	7	Low	2	100	90.9091	24
1	2	Retention	2	R1	8	Low	2	100	81.8182	24
1	2	Retention	2	R1	9	Low	2	100	81.8182	24
1	2	Retention	2	R1	10	Low	2	100	100	24
1	2	Retention	3	R24	1	Low	2	84.6154	58.3333	24
1	2	Retention	3	R24	2	Low	2	91.6667	54.5455	24
1	2	Retention	3	R24	3	Low	2	66.6667	90.9091	24
1	2	Retention	3	R24	4	Low	2	100	90.9091	24
1	2	Retention	3	R24	5	Low	2	91.6667	90.9091	24
1	2	Retention	3	R24	6	Low	2	91.6667	90.9091	24
1	2	Retention	3	R24	7	Low	2	100	81.8182	24
1	2	Retention	3	R24	8	Low	2	100	100	24
1	2	Retention	3	R24	9	Low	2	100	81.8182	24
1	2	Retention	3	R24	10	Low	2	100	72.7273	24
1	2	Retention	4	R7	1	Low	2	100	81.8182	24
1	2	Retention	4	R7	2	Low	2	100	45.4545	24
1	2	Retention	4	R7	3	Low	2	92.3077	83.3333	24
1	2	Retention	4	R7	4	Low	2	100	100	24
1	2	Retention	4	R7	5	Low	2	100	63.6364	24
1	2	Retention	4	R7	6	Low	2	100	90.9091	24
1	2	Retention	4	R7	7	Low	2	100	81.8182	24
1	2	Retention	4	R7	8	Low	2	100	27.2727	24
1	2	Retention	4	R7	9	Low	2	100	45.4545	24
1	2	Retention	4	R7	10	Low	2	100	90.9091	24
2	2	Acquisition	1	Last 10 Trials	21	Low	2	58.8235	18.75	26
2	2	Acquisition	1	Last 10 Trials	22	Low	2	43.75	13.3333	26
2	2	Acquisition	1	Last 10 Trials	23	Low	2	16.6667	17.3913	26
2	2	Acquisition	1	Last 10 Trials	24	Low	2	16	8.33333	26
2	2	Acquisition	1	Last 10 Trials	25	Low	2	28.5714	23.0769	26
2	2	Acquisition	1	Last 10 Trials	26	Low	2	42.8571	15.3846	26
2	2	Acquisition	1	Last 10 Trials	27	Low	2	28.5714	30.7692	26
2	2	Acquisition	1	Last 10 Trials	28	Low	2	50	0	26
2	2	Acquisition	1	Last 10 Trials	29	Low	2	42.8571	38.4615	26
2	2	Acquisition	1	Last 10 Trials	30	Low	2	50	9.09091	26
2	2	Retention	2	R1	1	Low	2	26.6667	14.2857	26
2	2	Retention	2	R1	2	Low	2	50	36.3636	26
2	2	Retention	2	R1	3	Low	2	33.3333	36.3636	26
2	2	Retention	2	R1	4	Low	2	38.4615	16.6667	26
2	2	Retention	2	R1	5	Low	2	57.1429	15.3846	26
2	2	Retention	2	R1	6	Low	2	33.3333	27.2727	26
2	2	Retention	2	R1	7	Low	2	41.6667	36.3636	26
2	2	Retention	2	R1	8	Low	2	30.7692	16.6667	26
2	2	Retention	2	R1	9	Low	2	50	18.1818	26
2	2	Retention	2	R1	10	Low	2	25	27.2727	26
2	2	Retention	3	R24	1	Low	2	50	18.1818	26
2	2	Retention	3	R24	2	Low	2	58.3333	9.09091	26
2	2	Retention	3	R24	3	Low	2	50	9.09091	26
2	2	Retention	3	R24	4	Low	2	33.3333	18.1818	26
2	2	Retention	3	R24	5	Low	2	41.6667	18.1818	26
2	2	Retention	3	R24	6	Low	2	50	9.09091	26
2	2	Retention	3	R24	7	Low	2	41.6667	27.2727	26
2	2	Retention	3	R24	8	Low	2	33.3333	5.88235	26
2	2	Retention	3	R24	9	Low	2	31.5789	11.1111	26
2	2	Retention	3	R24	10	Low	2	25	20	26
2	2	Retention	4	R7	1	Low	2	25	20	26
2	2	Retention	4	R7	2	Low	2	60	7.14286	26
2	2	Retention	4	R7	3	Low	2	14.2857	30.7692	26
2	2	Retention	4	R7	4	Low	2	44.4444	17.6471	26
2	2	Retention	4	R7	5	Low	2	26.6667	7.14286	26
2	2	Retention	4	R7	6	Low	2	28.5714	15.3846	26
2	2	Retention	4	R7	7	Low	2	31.25	20	26
2	2	Retention	4	R7	8	Low	2	31.25	33.3333	26
2	2	Retention	4	R7	9	Low	2	38.4615	25	26
2	2	Retention	4	R7	10	Low	2	17.6471	18.75	26
3	2	Acquisition	1	Last 10 Trials	21	Low	1	58.3333	45.4545	12
3	2	Acquisition	1	Last 10 Trials	22	Low	1	58.3333	45.4545	12
3	2	Acquisition	1	Last 10 Trials	23	Low	1	58.3333	36.3636	12
3	2	Acquisition	1	Last 10 Trials	24	Low	1	58.3333	45.4545	12
3	2	Acquisition	1	Last 10 Trials	25	Low	1	58.3333	54.5455	12
3	2	Acquisition	1	Last 10 Trials	26	Low	1	58.3333	63.6364	12
3	2	Acquisition	1	Last 10 Trials	27	Low	1	58.3333	45.4545	12
3	2	Acquisition	1	Last 10 Trials	28	Low	1	58.3333	45.4545	12
3	2	Acquisition	1	Last 10 Trials	29	Low	1	58.3333	63.6364	12
3	2	Acquisition	1	Last 10 Trials	30	Low	1	58.3333	63.6364	12
3	2	Retention	2	R1	1	Low	1	58.3333	100	12
3	2	Retention	2	R1	2	Low	1	33.3333	36.3636	12
3	2	Retention	2	R1	3	Low	1	58.3333	45.4545	12
3	2	Retention	2	R1	4	Low	1	58.3333	45.4545	12
3	2	Retention	2	R1	5	Low	1	58.3333	54.5455	12
3	2	Retention	2	R1	6	Low	1	58.3333	54.5455	12
3	2	Retention	2	R1	7	Low	1	58.3333	36.3636	12
3	2	Retention	2	R1	8	Low	1	58.3333	45.4545	12
3	2	Retention	2	R1	9	Low	1	58.3333	36.3636	12
3	2	Retention	2	R1	10	Low	1	58.3333	100	12
3	2	Retention	3	R24	1	Low	1	58.3333	45.4545	12
3	2	Retention	3	R24	2	Low	1	58.3333	36.3636	12
3	2	Retention	3	R24	3	Low	1	58.3333	63.6364	12
3	2	Retention	3	R24	4	Low	1	58.3333	72.7273	12
3	2	Retention	3	R24	5	Low	1	58.3333	63.6364	12
3	2	Retention	3	R24	6	Low	1	58.3333	45.4545	12
3	2	Retention	3	R24	7	Low	1	58.3333	63.6364	12
3	2	Retention	3	R24	8	Low	1	58.3333	54.5455	12
3	2	Retention	3	R24	9	Low	1	58.3333	45.4545	12
3	2	Retention	3	R24	10	Low	1	58.3333	45.4545	12
3	2	Retention	4	R7	1	Low	1	58.3333	36.3636	12
3	2	Retention	4	R7	2	Low	1	58.3333	63.6364	12
3	2	Retention	4	R7	3	Low	1	58.3333	72.7273	12
3	2	Retention	4	R7	4	Low	1	58.3333	36.3636	12
3	2	Retention	4	R7	5	Low	1	53.8462	41.6667	12
3	2	Retention	4	R7	6	Low	1	58.3333	72.7273	12
3	2	Retention	4	R7	7	Low	1	58.3333	72.7273	12
3	2	Retention	4	R7	8	Low	1	58.3333	45.4545	12
3	2	Retention	4	R7	9	Low	1	58.3333	27.2727	12
3	2	Retention	4	R7	10	Low	1	58.3333	63.6364	12
4	2	Acquisition	1	Last 10 Trials	21	Low	1	25	36.3636	1
4	2	Acquisition	1	Last 10 Trials	22	Low	1	25	27.2727	1
4	2	Acquisition	1	Last 10 Trials	23	Low	1	25	18.1818	1
4	2	Acquisition	1	Last 10 Trials	24	Low	1	25	72.7273	1
4	2	Acquisition	1	Last 10 Trials	25	Low	1	25	54.5455	1
4	2	Acquisition	1	Last 10 Trials	26	Low	1	25	36.3636	1
4	2	Acquisition	1	Last 10 Trials	27	Low	1	25	27.2727	1
4	2	Acquisition	1	Last 10 Trials	28	Low	1	25	36.3636	1
4	2	Acquisition	1	Last 10 Trials	29	Low	1	25	36.3636	1
4	2	Acquisition	1	Last 10 Trials	30	Low	1	25	9.09091	1
4	2	Retention	2	R1	1	Low	1	25	27.2727	1
4	2	Retention	2	R1	2	Low	1	25	18.1818	1
4	2	Retention	2	R1	3	Low	1	46.1538	25	1
4	2	Retention	2	R1	4	Low	1	25	9.09091	1
4	2	Retention	2	R1	5	Low	1	41.6667	27.2727	1
4	2	Retention	2	R1	6	Low	1	50	18.1818	1
4	2	Retention	2	R1	7	Low	1	25	9.09091	1
4	2	Retention	2	R1	8	Low	1	25	27.2727	1
4	2	Retention	2	R1	9	Low	1	50	18.1818	1
4	2	Retention	2	R1	10	Low	1	46.1538	33.3333	1
4	2	Retention	3	R24	1	Low	1	25	9.09091	1
4	2	Retention	3	R24	2	Low	1	25	0	1
4	2	Retention	3	R24	3	Low	1	25	36.3636	1
4	2	Retention	3	R24	4	Low	1	25	45.4545	1
4	2	Retention	3	R24	5	Low	1	16.6667	9.09091	1
4	2	Retention	3	R24	6	Low	1	16.6667	27.2727	1
4	2	Retention	3	R24	7	Low	1	16.6667	36.3636	1
4	2	Retention	3	R24	8	Low	1	16.6667	27.2727	1
4	2	Retention	3	R24	9	Low	1	16.6667	18.1818	1
4	2	Retention	3	R24	10	Low	1	41.6667	18.1818	1
4	2	Retention	4	R7	1	Low	1	50	18.1818	1
4	2	Retention	4	R7	2	Low	1	25	18.1818	1
4	2	Retention	4	R7	3	Low	1	25	18.1818	1
4	2	Retention	4	R7	4	Low	1	25	36.3636	1
4	2	Retention	4	R7	5	Low	1	25	0	1
4	2	Retention	4	R7	6	Low	1	25	18.1818	1
4	2	Retention	4	R7	7	Low	1	25	45.4545	1
4	2	Retention	4	R7	8	Low	1	25	9.09091	1
4	2	Retention	4	R7	9	Low	1	41.6667	9.09091	1
4	2	Retention	4	R7	10	Low	1	41.6667	0	1
5	2	Acquisition	1	Last 10 Trials	11	Low	1	83.3333	27.2727	0.75
5	2	Acquisition	1	Last 10 Trials	12	Low	1	92.3077	25	0.75
5	2	Acquisition	1	Last 10 Trials	13	Low	1	100	18.1818	0.75
5	2	Acquisition	1	Last 10 Trials	14	Low	1	100	54.5455	0.75
5	2	Acquisition	1	Last 10 Trials	15	Low	1	100	27.2727	0.75
5	2	Acquisition	1	Last 10 Trials	16	Low	1	57.1429	23.0769	0.75
5	2	Acquisition	1	Last 10 Trials	17	Low	1	85.7143	30.7692	0.75
5	2	Acquisition	1	Last 10 Trials	18	Low	1	100	45.4545	0.75
5	2	Acquisition	1	Last 10 Trials	19	Low	1	100	27.2727	0.75
5	2	Acquisition	1	Last 10 Trials	20	Low	1	92.3077	25	0.75
5	2	Retention	2	R1	1	Low	1	100	27.2727	0.75
5	2	Retention	2	R1	2	Low	1	100	36.3636	0.75
5	2	Retention	2	R1	3	Low	1	100	18.1818	0.75
5	2	Retention	2	R1	4	Low	1	91.6667	27.2727	0.75
5	2	Retention	2	R1	5	Low	1	92.3077	25	0.75
5	2	Retention	2	R1	6	Low	1	100	18.1818	0.75
5	2	Retention	2	R1	7	Low	1	100	18.1818	0.75
5	2	Retention	2	R1	8	Low	1	100	18.1818	0.75
5	2	Retention	2	R1	9	Low	1	100	27.2727	0.75
5	2	Retention	2	R1	10	Low	1	92.3077	16.6667	0.75
5	2	Retention	3	R24	1	Low	1	100	63.6364	0.75
5	2	Retention	3	R24	2	Low	1	100	27.2727	0.75
5	2	Retention	3	R24	3	Low	1	100	36.3636	0.75
5	2	Retention	3	R24	4	Low	1	92.3077	16.6667	0.75
5	2	Retention	3	R24	5	Low	1	100	45.4545	0.75
5	2	Retention	3	R24	6	Low	1	100	63.6364	0.75
5	2	Retention	3	R24	7	Low	1	78.5714	38.4615	0.75
5	2	Retention	3	R24	8	Low	1	92.3077	25	0.75
5	2	Retention	3	R24	9	Low	1	100	27.2727	0.75
5	2	Retention	3	R24	10	Low	1	75	9.09091	0.75
5	2	Retention	4	R7	1	Low	1	100	36.3636	0.75
5	2	Retention	4	R7	2	Low	1	100	54.5455	0.75
5	2	Retention	4	R7	3	Low	1	100	36.3636	0.75
5	2	Retention	4	R7	4	Low	1	100	66.6667	0.75
5	2	Retention	4	R7	5	Low	1	100	45.4545	0.75
5	2	Retention	4	R7	6	Low	1	100	27.2727	0.75
5	2	Retention	4	R7	7	Low	1	83.3333	36.3636	0.75
5	2	Retention	4	R7	8	Low	1	100	27.2727	0.75
5	2	Retention	4	R7	9	Low	1	100	72.7273	0.75
5	2	Retention	4	R7	10	Low	1	78.5714	23.0769	0.75
6	2	Acquisition	1	Last 10 Trials	21	Low	2	58.3333	27.2727	24
6	2	Acquisition	1	Last 10 Trials	22	Low	2	75	18.1818	24
6	2	Acquisition	1	Last 10 Trials	23	Low	2	66.6667	18.1818	24
6	2	Acquisition	1	Last 10 Trials	24	Low	2	16.6667	0	24
6	2	Acquisition	1	Last 10 Trials	25	Low	2	33.3333	9.09091	24
6	2	Acquisition	1	Last 10 Trials	26	Low	2	16.6667	27.2727	24
6	2	Acquisition	1	Last 10 Trials	27	Low	2	16.6667	27.2727	24
6	2	Acquisition	1	Last 10 Trials	28	Low	2	16.6667	18.1818	24
6	2	Acquisition	1	Last 10 Trials	29	Low	2	16.6667	9.09091	24
6	2	Acquisition	1	Last 10 Trials	30	Low	2	16.6667	18.1818	24
6	2	Retention	2	R1	1	Low	2	33.3333	27.2727	24
6	2	Retention	2	R1	2	Low	2	16.6667	18.1818	24
6	2	Retention	2	R1	3	Low	2	33.3333	9.09091	24
6	2	Retention	2	R1	4	Low	2	16.6667	27.2727	24
6	2	Retention	2	R1	5	Low	2	58.3333	18.1818	24
6	2	Retention	2	R1	6	Low	2	50	27.2727	24
6	2	Retention	2	R1	7	Low	2	58.3333	36.3636	24
6	2	Retention	2	R1	8	Low	2	33.3333	36.3636	24
6	2	Retention	2	R1	9	Low	2	33.3333	27.2727	24
6	2	Retention	2	R1	10	Low	2	33.3333	18.1818	24
6	2	Retention	3	R24	1	Low	2	16.6667	18.1818	24
6	2	Retention	3	R24	2	Low	2	16.6667	9.09091	24
6	2	Retention	3	R24	3	Low	2	16.6667	18.1818	24
6	2	Retention	3	R24	4	Low	2	16.6667	9.09091	24
6	2	Retention	3	R24	5	Low	2	16.6667	18.1818	24
6	2	Retention	3	R24	6	Low	2	16.6667	9.09091	24
6	2	Retention	3	R24	7	Low	2	16.6667	18.1818	24
6	2	Retention	3	R24	8	Low	2	16.6667	9.09091	24
6	2	Retention	3	R24	9	Low	2	16.6667	18.1818	24
6	2	Retention	3	R24	10	Low	2	16.6667	18.1818	24
6	2	Retention	4	R7	1	Low	2	35.7143	23.0769	24
6	2	Retention	4	R7	2	Low	2	33.3333	27.2727	24
6	2	Retention	4	R7	3	Low	2	53.8462	33.3333	24
6	2	Retention	4	R7	4	Low	2	41.6667	9.09091	24
6	2	Retention	4	R7	5	Low	2	50	0	24
6	2	Retention	4	R7	6	Low	2	25	18.1818	24
6	2	Retention	4	R7	7	Low	2	41.6667	27.2727	24
6	2	Retention	4	R7	8	Low	2	41.6667	36.3636	24
6	2	Retention	4	R7	9	Low	2	41.6667	45.4545	24
6	2	Retention	4	R7	10	Low	2	41.6667	9.09091	24
7	2	Acquisition	1	Last 10 Trials	15	Low	2	83.3333	45.4545	2
7	2	Acquisition	1	Last 10 Trials	16	Low	2	83.3333	63.6364	2
7	2	Acquisition	1	Last 10 Trials	17	Low	2	83.3333	90.9091	2
7	2	Acquisition	1	Last 10 Trials	18	Low	2	83.3333	54.5455	2
7	2	Acquisition	1	Last 10 Trials	19	Low	2	83.3333	45.4545	2
7	2	Acquisition	1	Last 10 Trials	20	Low	2	83.3333	45.4545	2
7	2	Acquisition	1	Last 10 Trials	21	Low	2	83.3333	90.9091	2
7	2	Acquisition	1	Last 10 Trials	22	Low	2	100	81.8182	2
7	2	Acquisition	1	Last 10 Trials	23	Low	2	100	81.8182	2
7	2	Acquisition	1	Last 10 Trials	24	Low	2	100	63.6364	2
7	2	Retention	2	R1	1	Low	2	58.3333	100	2
7	2	Retention	2	R1	2	Low	2	100	54.5455	2
7	2	Retention	2	R1	3	Low	2	100	63.6364	2
7	2	Retention	2	R1	4	Low	2	100	90.9091	2
7	2	Retention	2	R1	5	Low	2	100	90.9091	2
7	2	Retention	2	R1	6	Low	2	100	72.7273	2
7	2	Retention	2	R1	7	Low	2	100	81.8182	2
7	2	Retention	2	R1	8	Low	2	100	54.5455	2
7	2	Retention	2	R1	9	Low	2	100	81.8182	2
7	2	Retention	2	R1	10	Low	2	92.3077	58.3333	2
7	2	Retention	3	R24	1	Low	2	100	72.7273	2
7	2	Retention	3	R24	2	Low	2	100	81.8182	2
7	2	Retention	3	R24	3	Low	2	100	54.5455	2
7	2	Retention	3	R24	4	Low	2	100	54.5455	2
7	2	Retention	3	R24	5	Low	2	100	90.9091	2
7	2	Retention	3	R24	6	Low	2	100	100	2
7	2	Retention	3	R24	7	Low	2	100	81.8182	2
7	2	Retention	3	R24	8	Low	2	100	81.8182	2
7	2	Retention	3	R24	9	Low	2	100	100	2
7	2	Retention	3	R24	10	Low	2	100	72.7273	2
7	2	Retention	4	R7	1	Low	2	83.3333	54.5455	2
7	2	Retention	4	R7	2	Low	2	100	90.9091	2
7	2	Retention	4	R7	3	Low	2	100	100	2
7	2	Retention	4	R7	4	Low	2	100	90.9091	2
7	2	Retention	4	R7	5	Low	2	100	90.9091	2
7	2	Retention	4	R7	6	Low	2	92.3077	83.3333	2
7	2	Retention	4	R7	7	Low	2	100	90.9091	2
7	2	Retention	4	R7	8	Low	2	100	81.8182	2
7	2	Retention	4	R7	9	Low	2	100	90.9091	2
7	2	Retention	4	R7	10	Low	2	100	81.8182	2
8	2	Acquisition	1	Last 10 Trials	21	Low	1	75	18.1818	0
8	2	Acquisition	1	Last 10 Trials	22	Low	1	83.3333	18.1818	0
8	2	Acquisition	1	Last 10 Trials	23	Low	1	83.3333	27.2727	0
8	2	Acquisition	1	Last 10 Trials	24	Low	1	83.3333	27.2727	0
8	2	Acquisition	1	Last 10 Trials	25	Low	1	83.3333	27.2727	0
8	2	Acquisition	1	Last 10 Trials	26	Low	1	83.3333	45.4545	0
8	2	Acquisition	1	Last 10 Trials	27	Low	1	83.3333	36.3636	0
8	2	Acquisition	1	Last 10 Trials	28	Low	1	76.9231	25	0
8	2	Acquisition	1	Last 10 Trials	29	Low	1	83.3333	27.2727	0
8	2	Acquisition	1	Last 10 Trials	30	Low	1	83.3333	36.3636	0
8	2	Retention	2	R1	1	Low	1	83.3333	27.2727	0
8	2	Retention	2	R1	2	Low	1	83.3333	45.4545	0
8	2	Retention	2	R1	3	Low	1	76.9231	25	0
8	2	Retention	2	R1	4	Low	1	83.3333	27.2727	0
8	2	Retention	2	R1	5	Low	1	83.3333	27.2727	0
8	2	Retention	2	R1	6	Low	1	83.3333	9.09091	0
8	2	Retention	2	R1	7	Low	1	83.3333	36.3636	0
8	2	Retention	2	R1	8	Low	1	76.9231	25	0
8	2	Retention	2	R1	9	Low	1	91.6667	27.2727	0
8	2	Retention	2	R1	10	Low	1	76.9231	25	0
8	2	Retention	3	R24	1	Low	1	83.3333	36.3636	0
8	2	Retention	3	R24	2	Low	1	83.3333	27.2727	0
8	2	Retention	3	R24	3	Low	1	76.9231	25	0
8	2	Retention	3	R24	4	Low	1	83.3333	45.4545	0
8	2	Retention	3	R24	5	Low	1	83.3333	45.4545	0
8	2	Retention	3	R24	6	Low	1	83.3333	36.3636	0
8	2	Retention	3	R24	7	Low	1	69.2308	25	0
8	2	Retention	3	R24	8	Low	1	83.3333	9.09091	0
8	2	Retention	3	R24	9	Low	1	83.3333	45.4545	0
8	2	Retention	3	R24	10	Low	1	83.3333	36.3636	0
8	2	Retention	4	R7	1	Low	1	83.3333	45.4545	0
8	2	Retention	4	R7	2	Low	1	83.3333	27.2727	0
8	2	Retention	4	R7	3	Low	1	83.3333	27.2727	0
8	2	Retention	4	R7	4	Low	1	83.3333	45.4545	0
8	2	Retention	4	R7	5	Low	1	69.2308	25	0
8	2	Retention	4	R7	6	Low	1	83.3333	36.3636	0
8	2	Retention	4	R7	7	Low	1	83.3333	27.2727	0
8	2	Retention	4	R7	8	Low	1	83.3333	36.3636	0
8	2	Retention	4	R7	9	Low	1	83.3333	36.3636	0
8	2	Retention	4	R7	10	Low	1	83.3333	27.2727	0
9	2	Acquisition	1	Last 10 Trials	9	Low	1	100	36.3636	0
9	2	Acquisition	1	Last 10 Trials	10	Low	1	100	36.3636	0
9	2	Acquisition	1	Last 10 Trials	11	Low	1	100	36.3636	0
9	2	Acquisition	1	Last 10 Trials	12	Low	1	100	54.5455	0
9	2	Acquisition	1	Last 10 Trials	13	Low	1	100	45.4545	0
9	2	Acquisition	1	Last 10 Trials	14	Low	1	100	45.4545	0
9	2	Acquisition	1	Last 10 Trials	15	Low	1	100	45.4545	0
9	2	Acquisition	1	Last 10 Trials	16	Low	1	100	63.6364	0
9	2	Acquisition	1	Last 10 Trials	17	Low	1	100	45.4545	0
9	2	Acquisition	1	Last 10 Trials	18	Low	1	100	27.2727	0
9	2	Retention	2	R1	1	Low	1	100	63.6364	0
9	2	Retention	2	R1	2	Low	1	100	63.6364	0
9	2	Retention	2	R1	3	Low	1	100	45.4545	0
9	2	Retention	2	R1	4	Low	1	100	45.4545	0
9	2	Retention	2	R1	5	Low	1	100	63.6364	0
9	2	Retention	2	R1	6	Low	1	100	45.4545	0
9	2	Retention	2	R1	7	Low	1	100	63.6364	0
9	2	Retention	2	R1	8	Low	1	100	36.3636	0
9	2	Retention	2	R1	9	Low	1	100	54.5455	0
9	2	Retention	2	R1	10	Low	1	100	100	0
9	2	Retention	3	R24	1	Low	1	100	45.4545	0
9	2	Retention	3	R24	2	Low	1	100	72.7273	0
9	2	Retention	3	R24	3	Low	1	100	54.5455	0
9	2	Retention	3	R24	4	Low	1	100	45.4545	0
9	2	Retention	3	R24	5	Low	1	100	45.4545	0
9	2	Retention	3	R24	6	Low	1	100	54.5455	0
9	2	Retention	3	R24	7	Low	1	100	45.4545	0
9	2	Retention	3	R24	8	Low	1	100	27.2727	0
9	2	Retention	3	R24	9	Low	1	100	45.4545	0
9	2	Retention	3	R24	10	Low	1	100	72.7273	0
9	2	Retention	4	R7	1	Low	1	100	63.6364	0
9	2	Retention	4	R7	2	Low	1	100	63.6364	0
9	2	Retention	4	R7	3	Low	1	100	63.6364	0
9	2	Retention	4	R7	4	Low	1	100	54.5455	0
9	2	Retention	4	R7	5	Low	1	100	36.3636	0
9	2	Retention	4	R7	6	Low	1	100	36.3636	0
9	2	Retention	4	R7	7	Low	1	100	54.5455	0
9	2	Retention	4	R7	8	Low	1	100	54.5455	0
9	2	Retention	4	R7	9	Low	1	100	63.6364	0
9	2	Retention	4	R7	10	Low	1	100	63.6364	0
10	2	Acquisition	1	Last 10 Trials	9	Low	1	100	54.5455	12
10	2	Acquisition	1	Last 10 Trials	10	Low	1	100	45.4545	12
10	2	Acquisition	1	Last 10 Trials	11	Low	1	100	45.4545	12
10	2	Acquisition	1	Last 10 Trials	12	Low	1	100	36.3636	12
10	2	Acquisition	1	Last 10 Trials	13	Low	1	100	45.4545	12
10	2	Acquisition	1	Last 10 Trials	14	Low	1	100	54.5455	12
10	2	Acquisition	1	Last 10 Trials	15	Low	1	100	54.5455	12
10	2	Acquisition	1	Last 10 Trials	16	Low	1	100	81.8182	12
10	2	Acquisition	1	Last 10 Trials	17	Low	1	100	63.6364	12
10	2	Acquisition	1	Last 10 Trials	18	Low	1	100	63.6364	12
10	2	Retention	2	R1	1	Low	1	83.3333	54.5455	12
10	2	Retention	2	R1	2	Low	1	91.6667	36.3636	12
10	2	Retention	2	R1	3	Low	1	92.3077	83.3333	12
10	2	Retention	2	R1	4	Low	1	100	90.9091	12
10	2	Retention	2	R1	5	Low	1	100	54.5455	12
10	2	Retention	2	R1	6	Low	1	100	81.8182	12
10	2	Retention	2	R1	7	Low	1	100	63.6364	12
10	2	Retention	2	R1	8	Low	1	100	72.7273	12
10	2	Retention	2	R1	9	Low	1	100	81.8182	12
10	2	Retention	2	R1	10	Low	1	100	72.7273	12
10	2	Retention	3	R24	1	Low	1	100	54.5455	12
10	2	Retention	3	R24	2	Low	1	100	100	12
10	2	Retention	3	R24	3	Low	1	100	72.7273	12
10	2	Retention	3	R24	4	Low	1	100	81.8182	12
10	2	Retention	3	R24	5	Low	1	100	81.8182	12
10	2	Retention	3	R24	6	Low	1	100	100	12
10	2	Retention	3	R24	7	Low	1	100	81.8182	12
10	2	Retention	3	R24	8	Low	1	100	54.5455	12
10	2	Retention	3	R24	9	Low	1	100	72.7273	12
10	2	Retention	3	R24	10	Low	1	100	81.8182	12
10	2	Retention	4	R7	1	Low	1	100	72.7273	12
10	2	Retention	4	R7	2	Low	1	100	81.8182	12
10	2	Retention	4	R7	3	Low	1	100	72.7273	12
10	2	Retention	4	R7	4	Low	1	100	81.8182	12
10	2	Retention	4	R7	5	Low	1	100	72.7273	12
10	2	Retention	4	R7	6	Low	1	100	81.8182	12
10	2	Retention	4	R7	7	Low	1	100	72.7273	12
10	2	Retention	4	R7	8	Low	1	100	72.7273	12
10	2	Retention	4	R7	9	Low	1	100	72.7273	12
10	2	Retention	4	R7	10	Low	1	100	72.7273	12
11	2	Acquisition	1	Last 10 Trials	21	Low	2	58.3333	45.4545	24
11	2	Acquisition	1	Last 10 Trials	22	Low	2	58.3333	36.3636	24
11	2	Acquisition	1	Last 10 Trials	23	Low	2	50	63.6364	24
11	2	Acquisition	1	Last 10 Trials	24	Low	2	83.3333	54.5455	24
11	2	Acquisition	1	Last 10 Trials	25	Low	2	58.3333	36.3636	24
11	2	Acquisition	1	Last 10 Trials	26	Low	2	58.3333	81.8182	24
11	2	Acquisition	1	Last 10 Trials	27	Low	2	83.3333	36.3636	24
11	2	Acquisition	1	Last 10 Trials	28	Low	2	83.3333	36.3636	24
11	2	Acquisition	1	Last 10 Trials	29	Low	2	75	45.4545	24
11	2	Acquisition	1	Last 10 Trials	30	Low	2	61.5385	33.3333	24
11	2	Retention	2	R1	1	Low	2	66.6667	54.5455	24
11	2	Retention	2	R1	2	Low	2	16.6667	9.09091	24
11	2	Retention	2	R1	3	Low	2	58.3333	63.6364	24
11	2	Retention	2	R1	4	Low	2	75	54.5455	24
11	2	Retention	2	R1	5	Low	2	58.3333	45.4545	24
11	2	Retention	2	R1	6	Low	2	83.3333	72.7273	24
11	2	Retention	2	R1	7	Low	2	50	27.2727	24
11	2	Retention	2	R1	8	Low	2	58.3333	45.4545	24
11	2	Retention	2	R1	9	Low	2	58.3333	54.5455	24
11	2	Retention	2	R1	10	Low	2	66.6667	54.5455	24
11	2	Retention	3	R24	1	Low	2	58.3333	72.7273	24
11	2	Retention	3	R24	2	Low	2	66.6667	54.5455	24
11	2	Retention	3	R24	3	Low	2	66.6667	72.7273	24
11	2	Retention	3	R24	4	Low	2	66.6667	81.8182	24
11	2	Retention	3	R24	5	Low	2	83.3333	36.3636	24
11	2	Retention	3	R24	6	Low	2	58.3333	54.5455	24
11	2	Retention	3	R24	7	Low	2	66.6667	45.4545	24
11	2	Retention	3	R24	8	Low	2	66.6667	72.7273	24
11	2	Retention	3	R24	9	Low	2	66.6667	45.4545	24
11	2	Retention	3	R24	10	Low	2	75	36.3636	24
11	2	Retention	4	R7	1	Low	2	58.3333	63.6364	24
11	2	Retention	4	R7	2	Low	2	75	27.2727	24
11	2	Retention	4	R7	3	Low	2	66.6667	81.8182	24
11	2	Retention	4	R7	4	Low	2	58.3333	63.6364	24
11	2	Retention	4	R7	5	Low	2	58.3333	54.5455	24
11	2	Retention	4	R7	6	Low	2	75	36.3636	24
11	2	Retention	4	R7	7	Low	2	58.3333	45.4545	24
11	2	Retention	4	R7	8	Low	2	61.5385	50	24
11	2	Retention	4	R7	9	Low	2	91.6667	36.3636	24
11	2	Retention	4	R7	10	Low	2	75	54.5455	24
12	2	Acquisition	1	Last 10 Trials	21	Low	1	69.2308	66.6667	1.5
12	2	Acquisition	1	Last 10 Trials	22	Low	1	57.1429	46.1538	1.5
12	2	Acquisition	1	Last 10 Trials	23	Low	1	83.3333	54.5455	1.5
12	2	Acquisition	1	Last 10 Trials	24	Low	1	69.2308	50	1.5
12	2	Acquisition	1	Last 10 Trials	25	Low	1	66.6667	54.5455	1.5
12	2	Acquisition	1	Last 10 Trials	26	Low	1	84.6154	50	1.5
12	2	Acquisition	1	Last 10 Trials	27	Low	1	69.2308	50	1.5
12	2	Acquisition	1	Last 10 Trials	28	Low	1	83.3333	36.3636	1.5
12	2	Acquisition	1	Last 10 Trials	29	Low	1	91.6667	36.3636	1.5
12	2	Acquisition	1	Last 10 Trials	30	Low	1	75	63.6364	1.5
12	2	Retention	2	R1	1	Low	1	71.4286	38.4615	1.5
12	2	Retention	2	R1	2	Low	1	66.6667	36.3636	1.5
12	2	Retention	2	R1	3	Low	1	55.5556	35.2941	1.5
12	2	Retention	2	R1	4	Low	1	68.75	40	1.5
12	2	Retention	2	R1	5	Low	1	66.6667	45.4545	1.5
12	2	Retention	2	R1	6	Low	1	73.3333	28.5714	1.5
12	2	Retention	2	R1	7	Low	1	53.3333	28.5714	1.5
12	2	Retention	2	R1	8	Low	1	58.3333	54.5455	1.5
12	2	Retention	2	R1	9	Low	1	73.3333	35.7143	1.5
12	2	Retention	2	R1	10	Low	1	83.3333	45.4545	1.5
12	2	Retention	3	R24	1	Low	1	66.6667	35.2941	1.5
12	2	Retention	3	R24	2	Low	1	64.2857	38.4615	1.5
12	2	Retention	3	R24	3	Low	1	83.3333	36.3636	1.5
12	2	Retention	3	R24	4	Low	1	83.3333	45.4545	1.5
12	2	Retention	3	R24	5	Low	1	69.2308	75	1.5
12	2	Retention	3	R24	6	Low	1	83.3333	54.5455	1.5
12	2	Retention	3	R24	7	Low	1	83.3333	45.4545	1.5
12	2	Retention	3	R24	8	Low	1	83.3333	54.5455	1.5
12	2	Retention	3	R24	9	Low	1	91.6667	45.4545	1.5
12	2	Retention	3	R24	10	Low	1	83.3333	54.5455	1.5
12	2	Retention	4	R7	1	Low	1	33.3333	27.2727	1.5
12	2	Retention	4	R7	2	Low	1	75	26.6667	1.5
12	2	Retention	4	R7	3	Low	1	66.6667	35.7143	1.5
12	2	Retention	4	R7	4	Low	1	83.3333	36.3636	1.5
12	2	Retention	4	R7	5	Low	1	64.7059	43.75	1.5
12	2	Retention	4	R7	6	Low	1	75	45.4545	1.5
12	2	Retention	4	R7	7	Low	1	83.3333	45.4545	1.5
12	2	Retention	4	R7	8	Low	1	71.4286	38.4615	1.5
12	2	Retention	4	R7	9	Low	1	76.9231	50	1.5
12	2	Retention	4	R7	10	Low	1	76.9231	41.6667	1.5
13	2	Acquisition	1	Last 10 Trials	11	High	1	91.6667	45.4545	58
13	2	Acquisition	1	Last 10 Trials	12	High	1	100	45.4545	58
13	2	Acquisition	1	Last 10 Trials	13	High	1	100	36.3636	58
13	2	Acquisition	1	Last 10 Trials	14	High	1	92.3077	58.3333	58
13	2	Acquisition	1	Last 10 Trials	15	High	1	100	45.4545	58
13	2	Acquisition	1	Last 10 Trials	16	High	1	100	72.7273	58
13	2	Acquisition	1	Last 10 Trials	17	High	1	58.3333	54.5455	58
13	2	Acquisition	1	Last 10 Trials	18	High	1	100	81.8182	58
13	2	Acquisition	1	Last 10 Trials	19	High	1	100	45.4545	58
13	2	Acquisition	1	Last 10 Trials	20	High	1	100	63.6364	58
13	2	Retention	2	R1	1	High	1	100	72.7273	58
13	2	Retention	2	R1	2	High	1	64.2857	38.4615	58
13	2	Retention	2	R1	3	High	1	100	54.5455	58
13	2	Retention	2	R1	4	High	1	100	54.5455	58
13	2	Retention	2	R1	5	High	1	100	72.7273	58
13	2	Retention	2	R1	6	High	1	100	45.4545	58
13	2	Retention	2	R1	7	High	1	100	54.5455	58
13	2	Retention	2	R1	8	High	1	100	45.4545	58
13	2	Retention	2	R1	9	High	1	100	72.7273	58
13	2	Retention	2	R1	10	High	1	100	63.6364	58
13	2	Retention	3	R24	1	High	1	100	54.5455	58
13	2	Retention	3	R24	2	High	1	100	54.5455	58
13	2	Retention	3	R24	3	High	1	91.6667	45.4545	58
13	2	Retention	3	R24	4	High	1	86.6667	28.5714	58
13	2	Retention	3	R24	5	High	1	100	36.3636	58
13	2	Retention	3	R24	6	High	1	100	45.4545	58
13	2	Retention	3	R24	7	High	1	91.6667	81.8182	58
13	2	Retention	3	R24	8	High	1	100	36.3636	58
13	2	Retention	3	R24	9	High	1	100	36.3636	58
13	2	Retention	3	R24	10	High	1	100	36.3636	58
13	2	Retention	4	R7	1	High	1	100	81.8182	58
13	2	Retention	4	R7	2	High	1	100	100	58
13	2	Retention	4	R7	3	High	1	100	63.6364	58
13	2	Retention	4	R7	4	High	1	100	72.7273	58
13	2	Retention	4	R7	5	High	1	100	45.4545	58
13	2	Retention	4	R7	6	High	1	100	72.7273	58
13	2	Retention	4	R7	7	High	1	100	72.7273	58
13	2	Retention	4	R7	8	High	1	100	54.5455	58
13	2	Retention	4	R7	9	High	1	100	54.5455	58
13	2	Retention	4	R7	10	High	1	100	90.9091	58
14	2	Acquisition	1	Last 10 Trials	10	High	2	66.6667	27.2727	12
14	2	Acquisition	1	Last 10 Trials	11	High	2	66.6667	36.3636	12
14	2	Acquisition	1	Last 10 Trials	12	High	2	83.3333	27.2727	12
14	2	Acquisition	1	Last 10 Trials	13	High	2	83.3333	27.2727	12
14	2	Acquisition	1	Last 10 Trials	14	High	2	83.3333	45.4545	12
14	2	Acquisition	1	Last 10 Trials	15	High	2	80	14.2857	12
14	2	Acquisition	1	Last 10 Trials	16	High	2	83.3333	36.3636	12
14	2	Acquisition	1	Last 10 Trials	17	High	2	92.3077	50	12
14	2	Acquisition	1	Last 10 Trials	18	High	2	100	27.2727	12
14	2	Acquisition	1	Last 10 Trials	19	High	2	100	45.4545	12
14	2	Retention	2	R1	1	High	2	100	36.3636	12
14	2	Retention	2	R1	2	High	2	100	36.3636	12
14	2	Retention	2	R1	3	High	2	100	36.3636	12
14	2	Retention	2	R1	4	High	2	100	45.4545	12
14	2	Retention	2	R1	5	High	2	100	45.4545	12
14	2	Retention	2	R1	6	High	2	100	72.7273	12
14	2	Retention	2	R1	7	High	2	100	45.4545	12
14	2	Retention	2	R1	8	High	2	100	63.6364	12
14	2	Retention	2	R1	9	High	2	100	72.7273	12
14	2	Retention	2	R1	10	High	2	100	36.3636	12
14	2	Retention	3	R24	1	High	2	41.6667	18.1818	12
14	2	Retention	3	R24	2	High	2	83.3333	72.7273	12
14	2	Retention	3	R24	3	High	2	100	45.4545	12
14	2	Retention	3	R24	4	High	2	100	36.3636	12
14	2	Retention	3	R24	5	High	2	100	81.8182	12
14	2	Retention	3	R24	6	High	2	100	45.4545	12
14	2	Retention	3	R24	7	High	2	100	36.3636	12
14	2	Retention	3	R24	8	High	2	100	63.6364	12
14	2	Retention	3	R24	9	High	2	25	18.1818	12
14	2	Retention	3	R24	10	High	2	92.3077	41.6667	12
14	2	Retention	4	R7	1	High	2	92.3077	33.3333	12
14	2	Retention	4	R7	2	High	2	100	45.4545	12
14	2	Retention	4	R7	3	High	2	100	27.2727	12
14	2	Retention	4	R7	4	High	2	100	41.6667	12
14	2	Retention	4	R7	5	High	2	100	45.4545	12
14	2	Retention	4	R7	6	High	2	100	36.3636	12
14	2	Retention	4	R7	7	High	2	100	54.5455	12
14	2	Retention	4	R7	8	High	2	100	45.4545	12
14	2	Retention	4	R7	9	High	2	100	45.4545	12
14	2	Retention	4	R7	10	High	2	100	36.3636	12
15	2	Acquisition	1	Last 10 Trials	12	High	2	50	18.1818	0.5
15	2	Acquisition	1	Last 10 Trials	13	High	2	92.3077	58.3333	0.5
15	2	Acquisition	1	Last 10 Trials	14	High	2	92.3077	41.6667	0.5
15	2	Acquisition	1	Last 10 Trials	15	High	2	85.7143	38.4615	0.5
15	2	Acquisition	1	Last 10 Trials	16	High	2	92.8571	46.1538	0.5
15	2	Acquisition	1	Last 10 Trials	17	High	2	100	63.6364	0.5
15	2	Acquisition	1	Last 10 Trials	18	High	2	92.3077	41.6667	0.5
15	2	Acquisition	1	Last 10 Trials	19	High	2	100	81.8182	0.5
15	2	Acquisition	1	Last 10 Trials	20	High	2	100	54.5455	0.5
15	2	Acquisition	1	Last 10 Trials	21	High	2	100	45.4545	0.5
15	2	Retention	2	R1	1	High	2	50	30.7692	0.5
15	2	Retention	2	R1	2	High	2	75	63.6364	0.5
15	2	Retention	2	R1	3	High	2	43.75	20	0.5
15	2	Retention	2	R1	4	High	2	38.8889	29.4118	0.5
15	2	Retention	2	R1	5	High	2	33.3333	0	0.5
15	2	Retention	3	R24	1	High	2	35.7143	38.4615	0.5
15	2	Retention	3	R24	2	High	2	14.2857	23.0769	0.5
15	2	Retention	3	R24	3	High	2	38.4615	41.6667	0.5
15	2	Retention	3	R24	4	High	2	81.25	26.6667	0.5
15	2	Retention	3	R24	5	High	2	91.6667	27.2727	0.5
15	2	Retention	3	R24	6	High	2	84.6154	33.3333	0.5
15	2	Retention	3	R24	7	High	2	91.6667	72.7273	0.5
15	2	Retention	3	R24	8	High	2	91.6667	72.7273	0.5
15	2	Retention	3	R24	9	High	2	91.6667	72.7273	0.5
15	2	Retention	3	R24	10	High	2	91.6667	45.4545	0.5
15	2	Retention	4	R7	1	High	2	41.6667	27.2727	0.5
15	2	Retention	4	R7	2	High	2	41.6667	45.4545	0.5
15	2	Retention	4	R7	3	High	2	55.5556	23.5294	0.5
15	2	Retention	4	R7	4	High	2	42.8571	38.4615	0.5
15	2	Retention	4	R7	5	High	2	78.5714	53.8462	0.5
15	2	Retention	4	R7	6	High	2	91.6667	63.6364	0.5
15	2	Retention	4	R7	7	High	2	75	63.6364	0.5
15	2	Retention	4	R7	8	High	2	73.3333	78.5714	0.5
15	2	Retention	4	R7	9	High	2	91.6667	45.4545	0.5
15	2	Retention	4	R7	10	High	2	84.6154	50	0.5
16	2	Acquisition	1	Last 10 Trials	14	High	1	100	81.8182	36
16	2	Acquisition	1	Last 10 Trials	15	High	1	100	53.8462	36
16	2	Acquisition	1	Last 10 Trials	16	High	1	92.3077	41.6667	36
16	2	Acquisition	1	Last 10 Trials	17	High	1	100	72.7273	36
16	2	Acquisition	1	Last 10 Trials	18	High	1	100	63.6364	36
16	2	Acquisition	1	Last 10 Trials	19	High	1	100	54.5455	36
16	2	Acquisition	1	Last 10 Trials	20	High	1	100	54.5455	36
16	2	Acquisition	1	Last 10 Trials	21	High	1	100	72.7273	36
16	2	Acquisition	1	Last 10 Trials	22	High	1	100	54.5455	36
16	2	Acquisition	1	Last 10 Trials	23	High	1	100	54.5455	36
16	2	Retention	2	R1	1	High	1	80	42.8571	36
16	2	Retention	2	R1	2	High	1	100	54.5455	36
16	2	Retention	2	R1	3	High	1	100	54.5455	36
16	2	Retention	2	R1	4	High	1	100	100	36
16	2	Retention	2	R1	5	High	1	100	54.5455	36
16	2	Retention	2	R1	6	High	1	100	54.5455	36
16	2	Retention	2	R1	7	High	1	100	54.5455	36
16	2	Retention	2	R1	8	High	1	100	54.5455	36
16	2	Retention	2	R1	9	High	1	100	54.5455	36
16	2	Retention	2	R1	10	High	1	100	45.4545	36
16	2	Retention	3	R24	1	High	1	100	100	36
16	2	Retention	3	R24	2	High	1	100	45.4545	36
16	2	Retention	3	R24	3	High	1	100	54.5455	36
16	2	Retention	3	R24	4	High	1	100	81.8182	36
16	2	Retention	3	R24	5	High	1	100	81.8182	36
16	2	Retention	3	R24	6	High	1	100	54.5455	36
16	2	Retention	3	R24	7	High	1	100	72.7273	36
16	2	Retention	3	R24	8	High	1	100	72.7273	36
16	2	Retention	3	R24	9	High	1	100	81.8182	36
16	2	Retention	3	R24	10	High	1	100	54.5455	36
16	2	Retention	4	R7	1	High	1	100	54.5455	36
16	2	Retention	4	R7	2	High	1	100	54.5455	36
16	2	Retention	4	R7	3	High	1	100	63.6364	36
16	2	Retention	4	R7	4	High	1	100	90.9091	36
16	2	Retention	4	R7	5	High	1	100	63.6364	36
16	2	Retention	4	R7	6	High	1	100	45.4545	36
16	2	Retention	4	R7	7	High	1	100	90.9091	36
16	2	Retention	4	R7	8	High	1	100	81.8182	36
16	2	Retention	4	R7	9	High	1	100	100	36
16	2	Retention	4	R7	10	High	1	100	90.9091	36
17	2	Acquisition	1	Last 10 Trials	19	High	1	75	18.1818	0
17	2	Acquisition	1	Last 10 Trials	20	High	1	25	9.09091	0
17	2	Acquisition	1	Last 10 Trials	21	High	1	75	18.1818	0
17	2	Acquisition	1	Last 10 Trials	22	High	1	75	18.1818	0
17	2	Acquisition	1	Last 10 Trials	23	High	1	91.6667	18.1818	0
17	2	Acquisition	1	Last 10 Trials	24	High	1	83.3333	27.2727	0
17	2	Acquisition	1	Last 10 Trials	25	High	1	100	27.2727	0
17	2	Acquisition	1	Last 10 Trials	26	High	1	100	27.2727	0
17	2	Acquisition	1	Last 10 Trials	27	High	1	100	36.3636	0
17	2	Acquisition	1	Last 10 Trials	28	High	1	100	54.5455	0
17	2	Retention	2	R1	1	High	1	100	45.4545	0
17	2	Retention	2	R1	2	High	1	83.3333	27.2727	0
17	2	Retention	2	R1	3	High	1	100	45.4545	0
17	2	Retention	2	R1	4	High	1	92.3077	25	0
17	2	Retention	2	R1	5	High	1	100	36.3636	0
17	2	Retention	2	R1	6	High	1	83.3333	18.1818	0
17	2	Retention	2	R1	7	High	1	100	45.4545	0
17	2	Retention	2	R1	8	High	1	100	36.3636	0
17	2	Retention	2	R1	9	High	1	75	54.5455	0
17	2	Retention	2	R1	10	High	1	100	36.3636	0
17	2	Retention	3	R24	1	High	1	100	27.2727	0
17	2	Retention	3	R24	2	High	1	100	27.2727	0
17	2	Retention	3	R24	3	High	1	100	36.3636	0
17	2	Retention	3	R24	4	High	1	100	0	0
17	2	Retention	3	R24	5	High	1	100	45.4545	0
17	2	Retention	3	R24	6	High	1	100	45.4545	0
17	2	Retention	3	R24	7	High	1	92.3077	41.6667	0
17	2	Retention	3	R24	8	High	1	100	45.4545	0
17	2	Retention	3	R24	9	High	1	100	45.4545	0
17	2	Retention	3	R24	10	High	1	83.3333	36.3636	0
17	2	Retention	4	R7	1	High	1	25	9.09091	0
17	2	Retention	4	R7	2	High	1	16.6667	9.09091	0
17	2	Retention	4	R7	3	High	1	16.6667	0	0
17	2	Retention	4	R7	4	High	1	91.6667	27.2727	0
17	2	Retention	4	R7	5	High	1	75	18.1818	0
17	2	Retention	4	R7	6	High	1	58.3333	9.09091	0
17	2	Retention	4	R7	7	High	1	83.3333	18.1818	0
17	2	Retention	4	R7	8	High	1	50	18.1818	0
17	2	Retention	4	R7	9	High	1	58.3333	27.2727	0
17	2	Retention	4	R7	10	High	1	58.3333	9.09091	0
18	2	Acquisition	1	Last 10 Trials	9	High	1	100	18.1818	5
18	2	Acquisition	1	Last 10 Trials	10	High	1	92.3077	33.3333	5
18	2	Acquisition	1	Last 10 Trials	11	High	1	100	45.4545	5
18	2	Acquisition	1	Last 10 Trials	12	High	1	100	18.1818	5
18	2	Acquisition	1	Last 10 Trials	13	High	1	100	27.2727	5
18	2	Acquisition	1	Last 10 Trials	14	High	1	100	27.2727	5
18	2	Acquisition	1	Last 10 Trials	15	High	1	85.7143	23.0769	5
18	2	Acquisition	1	Last 10 Trials	16	High	1	100	36.3636	5
18	2	Acquisition	1	Last 10 Trials	17	High	1	100	27.2727	5
18	2	Acquisition	1	Last 10 Trials	18	High	1	100	27.2727	5
18	2	Retention	2	R1	1	High	1	100	45.4545	5
18	2	Retention	2	R1	2	High	1	92.3077	8.33333	5
18	2	Retention	2	R1	3	High	1	92.3077	8.33333	5
18	2	Retention	2	R1	4	High	1	100	45.4545	5
18	2	Retention	2	R1	5	High	1	100	54.5455	5
18	2	Retention	2	R1	6	High	1	100	27.2727	5
18	2	Retention	2	R1	7	High	1	100	81.8182	5
18	2	Retention	2	R1	8	High	1	92.3077	41.6667	5
18	2	Retention	2	R1	9	High	1	100	36.3636	5
18	2	Retention	2	R1	10	High	1	100	36.3636	5
18	2	Retention	3	R24	1	High	1	100	63.6364	5
18	2	Retention	3	R24	2	High	1	100	18.1818	5
18	2	Retention	3	R24	3	High	1	100	36.3636	5
18	2	Retention	3	R24	4	High	1	92.3077	41.6667	5
18	2	Retention	3	R24	5	High	1	100	45.4545	5
18	2	Retention	3	R24	6	High	1	100	36.3636	5
18	2	Retention	3	R24	7	High	1	100	54.5455	5
18	2	Retention	3	R24	8	High	1	100	90.9091	5
18	2	Retention	3	R24	9	High	1	100	72.7273	5
18	2	Retention	3	R24	10	High	1	85.7143	33.3333	5
18	2	Retention	4	R7	1	High	1	92.3077	33.3333	5
18	2	Retention	4	R7	2	High	1	100	54.5455	5
18	2	Retention	4	R7	3	High	1	100	72.7273	5
18	2	Retention	4	R7	4	High	1	100	36.3636	5
18	2	Retention	4	R7	5	High	1	100	45.4545	5
18	2	Retention	4	R7	6	High	1	92.3077	41.6667	5
18	2	Retention	4	R7	7	High	1	92.3077	83.3333	5
18	2	Retention	4	R7	8	High	1	100	54.5455	5
18	2	Retention	4	R7	9	High	1	100	45.4545	5
18	2	Retention	4	R7	10	High	1	100	72.7273	5
19	2	Acquisition	1	Last 10 Trials	9	High	2	76.9231	25	2
19	2	Acquisition	1	Last 10 Trials	10	High	2	46.1538	25	2
19	2	Acquisition	1	Last 10 Trials	11	High	2	61.5385	50	2
19	2	Acquisition	1	Last 10 Trials	12	High	2	100	72.7273	2
19	2	Acquisition	1	Last 10 Trials	13	High	2	71.4286	15.3846	2
19	2	Acquisition	1	Last 10 Trials	14	High	2	92.3077	58.3333	2
19	2	Acquisition	1	Last 10 Trials	15	High	2	100	100	2
19	2	Acquisition	1	Last 10 Trials	16	High	2	100	100	2
19	2	Acquisition	1	Last 10 Trials	17	High	2	100	72.7273	2
19	2	Acquisition	1	Last 10 Trials	18	High	2	100	81.8182	2
19	2	Retention	2	R1	1	High	2	100	81.8182	2
19	2	Retention	2	R1	2	High	2	100	63.6364	2
19	2	Retention	2	R1	3	High	2	92.3077	41.6667	2
19	2	Retention	2	R1	4	High	2	92.3077	83.3333	2
19	2	Retention	2	R1	5	High	2	100	81.8182	2
19	2	Retention	2	R1	6	High	2	100	63.6364	2
19	2	Retention	2	R1	7	High	2	71.4286	46.1538	2
19	2	Retention	2	R1	8	High	2	100	100	2
19	2	Retention	2	R1	9	High	2	100	100	2
19	2	Retention	2	R1	10	High	2	85.7143	61.5385	2
19	2	Retention	3	R24	1	High	2	91.6667	72.7273	2
19	2	Retention	3	R24	2	High	2	92.3077	33.3333	2
19	2	Retention	3	R24	3	High	2	92.3077	41.6667	2
19	2	Retention	3	R24	4	High	2	100	54.5455	2
19	2	Retention	3	R24	5	High	2	100	63.6364	2
19	2	Retention	3	R24	6	High	2	73.3333	35.7143	2
19	2	Retention	3	R24	7	High	2	100	72.7273	2
19	2	Retention	3	R24	8	High	2	100	36.3636	2
19	2	Retention	3	R24	9	High	2	100	63.6364	2
19	2	Retention	3	R24	10	High	2	84.6154	25	2
19	2	Retention	4	R7	1	High	2	84.6154	41.6667	2
19	2	Retention	4	R7	2	High	2	92.3077	33.3333	2
19	2	Retention	4	R7	3	High	2	92.3077	58.3333	2
19	2	Retention	4	R7	4	High	2	100	45.4545	2
19	2	Retention	4	R7	5	High	2	100	54.5455	2
19	2	Retention	4	R7	6	High	2	100	90.9091	2
19	2	Retention	4	R7	7	High	2	100	41.6667	2
19	2	Retention	4	R7	8	High	2	100	63.6364	2
19	2	Retention	4	R7	9	High	2	86.6667	28.5714	2
19	2	Retention	4	R7	10	High	2	100	75	2
20	2	Acquisition	1	Last 10 Trials	21	High	1	41.6667	18.1818	12
20	2	Acquisition	1	Last 10 Trials	22	High	1	33.3333	45.4545	12
20	2	Acquisition	1	Last 10 Trials	23	High	1	50	45.4545	12
20	2	Acquisition	1	Last 10 Trials	24	High	1	50	27.2727	12
20	2	Acquisition	1	Last 10 Trials	25	High	1	41.6667	9.09091	12
20	2	Acquisition	1	Last 10 Trials	26	High	1	33.3333	36.3636	12
20	2	Acquisition	1	Last 10 Trials	27	High	1	38.4615	41.6667	12
20	2	Acquisition	1	Last 10 Trials	28	High	1	66.6667	27.2727	12
20	2	Acquisition	1	Last 10 Trials	29	High	1	58.3333	36.3636	12
20	2	Acquisition	1	Last 10 Trials	30	High	1	16.6667	27.2727	12
20	2	Retention	2	R1	1	High	1	41.6667	9.09091	12
20	2	Retention	2	R1	2	High	1	41.6667	18.1818	12
20	2	Retention	2	R1	3	High	1	33.3333	18.1818	12
20	2	Retention	2	R1	4	High	1	16.6667	18.1818	12
20	2	Retention	2	R1	5	High	1	41.6667	18.1818	12
20	2	Retention	2	R1	6	High	1	25	18.1818	12
20	2	Retention	2	R1	7	High	1	41.6667	18.1818	12
20	2	Retention	2	R1	8	High	1	41.6667	18.1818	12
20	2	Retention	2	R1	9	High	1	25	27.2727	12
20	2	Retention	2	R1	10	High	1	41.6667	27.2727	12
20	2	Retention	3	R24	1	High	1	33.3333	45.4545	12
20	2	Retention	3	R24	2	High	1	58.3333	36.3636	12
20	2	Retention	3	R24	3	High	1	50	27.2727	12
20	2	Retention	3	R24	4	High	1	16.6667	27.2727	12
20	2	Retention	3	R24	5	High	1	25	45.4545	12
20	2	Retention	3	R24	6	High	1	25	18.1818	12
20	2	Retention	3	R24	7	High	1	46.1538	33.3333	12
20	2	Retention	3	R24	8	High	1	58.3333	27.2727	12
20	2	Retention	3	R24	9	High	1	41.6667	9.09091	12
20	2	Retention	3	R24	10	High	1	41.6667	36.3636	12
20	2	Retention	4	R7	1	High	1	40	28.5714	12
20	2	Retention	4	R7	2	High	1	50	72.7273	12
20	2	Retention	4	R7	3	High	1	66.6667	45.4545	12
20	2	Retention	4	R7	4	High	1	41.6667	45.4545	12
20	2	Retention	4	R7	5	High	1	41.6667	36.3636	12
20	2	Retention	4	R7	6	High	1	41.6667	36.3636	12
20	2	Retention	4	R7	7	High	1	38.4615	50	12
20	2	Retention	4	R7	8	High	1	41.6667	36.3636	12
20	2	Retention	4	R7	9	High	1	50	18.1818	12
20	2	Retention	4	R7	10	High	1	41.6667	36.3636	12
21	2	Acquisition	1	Last 10 Trials	9	High	1	92.3077	25	18
21	2	Acquisition	1	Last 10 Trials	10	High	1	100	63.6364	18
21	2	Acquisition	1	Last 10 Trials	11	High	1	100	72.7273	18
21	2	Acquisition	1	Last 10 Trials	12	High	1	100	45.4545	18
21	2	Acquisition	1	Last 10 Trials	13	High	1	100	45.4545	18
21	2	Acquisition	1	Last 10 Trials	14	High	1	100	81.8182	18
21	2	Acquisition	1	Last 10 Trials	15	High	1	100	81.8182	18
21	2	Acquisition	1	Last 10 Trials	16	High	1	100	45.4545	18
21	2	Acquisition	1	Last 10 Trials	17	High	1	100	81.8182	18
21	2	Acquisition	1	Last 10 Trials	18	High	1	100	45.4545	18
21	2	Retention	2	R1	1	High	1	100	45.4545	18
21	2	Retention	2	R1	2	High	1	100	81.8182	18
21	2	Retention	2	R1	3	High	1	100	63.6364	18
21	2	Retention	2	R1	4	High	1	66.6667	36.3636	18
21	2	Retention	2	R1	5	High	1	100	63.6364	18
21	2	Retention	2	R1	6	High	1	100	45.4545	18
21	2	Retention	2	R1	7	High	1	100	54.5455	18
21	2	Retention	2	R1	8	High	1	100	72.7273	18
21	2	Retention	2	R1	9	High	1	100	54.5455	18
21	2	Retention	2	R1	10	High	1	100	63.6364	18
21	2	Retention	3	R24	1	High	1	85.7143	38.4615	18
21	2	Retention	3	R24	2	High	1	100	63.6364	18
21	2	Retention	3	R24	3	High	1	100	54.5455	18
21	2	Retention	3	R24	4	High	1	100	63.6364	18
21	2	Retention	3	R24	5	High	1	100	54.5455	18
21	2	Retention	3	R24	6	High	1	100	72.7273	18
21	2	Retention	3	R24	7	High	1	100	90.9091	18
21	2	Retention	3	R24	8	High	1	100	81.8182	18
21	2	Retention	3	R24	9	High	1	100	54.5455	18
21	2	Retention	3	R24	10	High	1	100	54.5455	18
21	2	Retention	4	R7	1	High	1	100	54.5455	18
21	2	Retention	4	R7	2	High	1	100	63.6364	18
21	2	Retention	4	R7	3	High	1	100	100	18
21	2	Retention	4	R7	4	High	1	100	54.5455	18
21	2	Retention	4	R7	5	High	1	100	72.7273	18
21	2	Retention	4	R7	6	High	1	100	63.6364	18
21	2	Retention	4	R7	7	High	1	100	54.5455	18
21	2	Retention	4	R7	8	High	1	100	81.8182	18
21	2	Retention	4	R7	9	High	1	100	81.8182	18
21	2	Retention	4	R7	10	High	1	100	100	18
22	2	Acquisition	1	Last 10 Trials	9	High	1	85.7143	38.4615	0.75
22	2	Acquisition	1	Last 10 Trials	10	High	1	75	36.3636	0.75
22	2	Acquisition	1	Last 10 Trials	11	High	1	100	36.3636	0.75
22	2	Acquisition	1	Last 10 Trials	12	High	1	100	45.4545	0.75
22	2	Acquisition	1	Last 10 Trials	13	High	1	41.6667	36.3636	0.75
22	2	Acquisition	1	Last 10 Trials	14	High	1	100	54.5455	0.75
22	2	Acquisition	1	Last 10 Trials	15	High	1	100	45.4545	0.75
22	2	Acquisition	1	Last 10 Trials	16	High	1	100	63.6364	0.75
22	2	Acquisition	1	Last 10 Trials	17	High	1	100	72.7273	0.75
22	2	Acquisition	1	Last 10 Trials	18	High	1	100	45.4545	0.75
22	2	Retention	2	R1	1	High	1	100	45.4545	0.75
22	2	Retention	2	R1	2	High	1	92.3077	41.6667	0.75
22	2	Retention	2	R1	3	High	1	100	72.7273	0.75
22	2	Retention	2	R1	4	High	1	100	81.8182	0.75
22	2	Retention	2	R1	5	High	1	100	72.7273	0.75
22	2	Retention	2	R1	6	High	1	100	63.6364	0.75
22	2	Retention	2	R1	7	High	1	100	63.6364	0.75
22	2	Retention	2	R1	8	High	1	100	54.5455	0.75
22	2	Retention	2	R1	9	High	1	100	45.4545	0.75
22	2	Retention	2	R1	10	High	1	100	81.8182	0.75
22	2	Retention	3	R24	1	High	1	100	63.6364	0.75
22	2	Retention	3	R24	2	High	1	100	81.8182	0.75
22	2	Retention	3	R24	3	High	1	100	81.8182	0.75
22	2	Retention	3	R24	4	High	1	100	63.6364	0.75
22	2	Retention	3	R24	5	High	1	100	63.6364	0.75
22	2	Retention	3	R24	6	High	1	100	72.7273	0.75
22	2	Retention	3	R24	7	High	1	100	72.7273	0.75
22	2	Retention	3	R24	8	High	1	100	81.8182	0.75
22	2	Retention	3	R24	9	High	1	100	58.3333	0.75
22	2	Retention	3	R24	10	High	1	100	63.6364	0.75
22	2	Retention	3	R24	11	High	1	100	81.8182	0.75
22	2	Retention	3	R24	12	High	1	100	72.7273	0.75
22	2	Retention	3	R24	13	High	1	100	81.8182	0.75
22	2	Retention	3	R24	14	High	1	100	63.6364	0.75
22	2	Retention	3	R24	15	High	1	100	45.4545	0.75
22	2	Retention	3	R24	16	High	1	100	81.8182	0.75
22	2	Retention	3	R24	17	High	1	100	81.8182	0.75
22	2	Retention	3	R24	18	High	1	100	63.6364	0.75
22	2	Retention	3	R24	19	High	1	100	58.3333	0.75
22	2	Retention	3	R24	20	High	1	25	18.1818	0.75
22	2	Retention	3	R24	21	High	1	0	0	0.75
22	2	Retention	4	R7	1	High	1	83.3333	36.3636	0.75
22	2	Retention	4	R7	2	High	1	83.3333	36.3636	0.75
22	2	Retention	4	R7	3	High	1	100	81.8182	0.75
22	2	Retention	4	R7	4	High	1	100	36.3636	0.75
22	2	Retention	4	R7	5	High	1	100	36.3636	0.75
22	2	Retention	4	R7	6	High	1	100	63.6364	0.75
22	2	Retention	4	R7	7	High	1	100	45.4545	0.75
22	2	Retention	4	R7	8	High	1	100	54.5455	0.75
22	2	Retention	4	R7	9	High	1	100	54.5455	0.75
22	2	Retention	4	R7	10	High	1	100	45.4545	0.75
23	2	Acquisition	1	Last 10 Trials	14	High	1	100	33.3333	1
23	2	Acquisition	1	Last 10 Trials	15	High	1	83.3333	27.2727	1
23	2	Acquisition	1	Last 10 Trials	16	High	1	100	36.3636	1
23	2	Acquisition	1	Last 10 Trials	17	High	1	100	54.5455	1
23	2	Acquisition	1	Last 10 Trials	18	High	1	75	27.2727	1
23	2	Acquisition	1	Last 10 Trials	19	High	1	83.3333	36.3636	1
23	2	Acquisition	1	Last 10 Trials	20	High	1	53.3333	21.4286	1
23	2	Acquisition	1	Last 10 Trials	21	High	1	100	54.5455	1
23	2	Acquisition	1	Last 10 Trials	22	High	1	100	54.5455	1
23	2	Acquisition	1	Last 10 Trials	23	High	1	100	45.4545	1
23	2	Retention	2	R1	1	High	1	100	45.4545	1
23	2	Retention	2	R1	2	High	1	75	45.4545	1
23	2	Retention	2	R1	3	High	1	100	18.1818	1
23	2	Retention	2	R1	4	High	1	100	41.6667	1
23	2	Retention	2	R1	5	High	1	100	27.2727	1
23	2	Retention	2	R1	6	High	1	100	45.4545	1
23	2	Retention	2	R1	7	High	1	66.6667	36.3636	1
23	2	Retention	2	R1	8	High	1	100	27.2727	1
23	2	Retention	2	R1	9	High	1	100	27.2727	1
23	2	Retention	2	R1	10	High	1	100	36.3636	1
23	2	Retention	3	R24	1	High	1	75	9.09091	1
23	2	Retention	3	R24	2	High	1	100	36.3636	1
23	2	Retention	3	R24	3	High	1	100	18.1818	1
23	2	Retention	3	R24	4	High	1	91.6667	18.1818	1
23	2	Retention	3	R24	5	High	1	100	18.1818	1
23	2	Retention	3	R24	6	High	1	100	72.7273	1
23	2	Retention	3	R24	7	High	1	100	54.5455	1
23	2	Retention	3	R24	8	High	1	100	54.5455	1
23	2	Retention	3	R24	9	High	1	100	27.2727	1
23	2	Retention	3	R24	10	High	1	85.7143	38.4615	1
23	2	Retention	4	R7	1	High	1	100	27.2727	1
23	2	Retention	4	R7	2	High	1	100	36.3636	1
23	2	Retention	4	R7	3	High	1	100	63.6364	1
23	2	Retention	4	R7	4	High	1	83.3333	36.3636	1
23	2	Retention	4	R7	5	High	1	100	54.5455	1
23	2	Retention	4	R7	6	High	1	100	36.3636	1
23	2	Retention	4	R7	7	High	1	100	63.6364	1
23	2	Retention	4	R7	8	High	1	73.3333	35.7143	1
23	2	Retention	4	R7	9	High	1	100	63.6364	1
23	2	Retention	4	R7	10	High	1	100	54.5455	1
24	2	Acquisition	1	Last 10 Trials	21	High	2	91.6667	45.4545	10
24	2	Acquisition	1	Last 10 Trials	22	High	2	91.6667	45.4545	10
24	2	Acquisition	1	Last 10 Trials	23	High	2	91.6667	36.3636	10
24	2	Acquisition	1	Last 10 Trials	24	High	2	91.6667	45.4545	10
24	2	Acquisition	1	Last 10 Trials	25	High	2	91.6667	45.4545	10
24	2	Acquisition	1	Last 10 Trials	26	High	2	91.6667	36.3636	10
24	2	Acquisition	1	Last 10 Trials	27	High	2	91.6667	45.4545	10
24	2	Acquisition	1	Last 10 Trials	28	High	2	91.6667	36.3636	10
24	2	Acquisition	1	Last 10 Trials	29	High	2	91.6667	36.3636	10
24	2	Acquisition	1	Last 10 Trials	30	High	2	91.6667	54.5455	10
24	2	Retention	2	R1	1	High	2	91.6667	45.4545	10
24	2	Retention	2	R1	2	High	2	91.6667	45.4545	10
24	2	Retention	2	R1	3	High	2	91.6667	27.2727	10
24	2	Retention	2	R1	4	High	2	91.6667	45.4545	10
24	2	Retention	2	R1	5	High	2	91.6667	45.4545	10
24	2	Retention	2	R1	6	High	2	91.6667	36.3636	10
24	2	Retention	2	R1	7	High	2	84.6154	33.3333	10
24	2	Retention	2	R1	8	High	2	91.6667	36.3636	10
24	2	Retention	2	R1	9	High	2	91.6667	36.3636	10
24	2	Retention	2	R1	10	High	2	91.6667	54.5455	10
24	2	Retention	3	R24	1	High	2	91.6667	72.7273	10
24	2	Retention	3	R24	2	High	2	91.6667	45.4545	10
24	2	Retention	3	R24	3	High	2	91.6667	27.2727	10
24	2	Retention	3	R24	4	High	2	91.6667	45.4545	10
24	2	Retention	3	R24	5	High	2	91.6667	54.5455	10
24	2	Retention	3	R24	6	High	2	91.6667	45.4545	10
24	2	Retention	3	R24	7	High	2	91.6667	54.5455	10
24	2	Retention	3	R24	8	High	2	91.6667	63.6364	10
24	2	Retention	3	R24	9	High	2	91.6667	54.5455	10
24	2	Retention	3	R24	10	High	2	91.6667	45.4545	10
24	2	Retention	4	R7	1	High	2	91.6667	54.5455	10
24	2	Retention	4	R7	2	High	2	91.6667	54.5455	10
24	2	Retention	4	R7	3	High	2	91.6667	36.3636	10
24	2	Retention	4	R7	4	High	2	91.6667	63.6364	10
24	2	Retention	4	R7	5	High	2	91.6667	27.2727	10
24	2	Retention	4	R7	6	High	2	91.6667	36.3636	10
24	2	Retention	4	R7	7	High	2	84.6154	25	10
24	2	Retention	4	R7	8	High	2	91.6667	36.3636	10
24	2	Retention	4	R7	9	High	2	91.6667	36.3636	10
24	2	Retention	4	R7	10	High	2	91.6667	45.4545	10
25	2	Acquisition	1	Last 10 Trials	21	High	2	84.6154	41.6667	5
25	2	Acquisition	1	Last 10 Trials	22	High	2	57.1429	46.1538	5
25	2	Acquisition	1	Last 10 Trials	23	High	2	75	36.3636	5
25	2	Acquisition	1	Last 10 Trials	24	High	2	75	81.8182	5
25	2	Acquisition	1	Last 10 Trials	25	High	2	75	72.7273	5
25	2	Acquisition	1	Last 10 Trials	26	High	2	71.4286	38.4615	5
25	2	Acquisition	1	Last 10 Trials	27	High	2	75	90.9091	5
25	2	Acquisition	1	Last 10 Trials	28	High	2	75	54.5455	5
25	2	Acquisition	1	Last 10 Trials	29	High	2	75	90.9091	5
25	2	Acquisition	1	Last 10 Trials	30	High	2	75	90.9091	5
25	2	Retention	2	R1	1	High	2	75	63.6364	5
25	2	Retention	2	R1	2	High	2	75	81.8182	5
25	2	Retention	2	R1	3	High	2	75	72.7273	5
25	2	Retention	2	R1	4	High	2	75	100	5
25	2	Retention	2	R1	5	High	2	75	100	5
25	2	Retention	2	R1	6	High	2	75	54.5455	5
25	2	Retention	2	R1	7	High	2	75	63.6364	5
25	2	Retention	2	R1	8	High	2	75	81.8182	5
25	2	Retention	2	R1	9	High	2	75	54.5455	5
25	2	Retention	2	R1	10	High	2	75	81.8182	5
25	2	Retention	3	R24	1	High	2	75	90.9091	5
25	2	Retention	3	R24	2	High	2	75	81.8182	5
25	2	Retention	3	R24	3	High	2	75	100	5
25	2	Retention	3	R24	4	High	2	75	81.8182	5
25	2	Retention	3	R24	5	High	2	75	100	5
25	2	Retention	3	R24	6	High	2	75	100	5
25	2	Retention	3	R24	7	High	2	75	100	5
25	2	Retention	3	R24	8	High	2	75	100	5
25	2	Retention	3	R24	9	High	2	75	100	5
25	2	Retention	3	R24	10	High	2	75	72.7273	5
25	2	Retention	4	R7	1	High	2	58.3333	36.3636	5
25	2	Retention	4	R7	2	High	2	58.3333	45.4545	5
25	2	Retention	4	R7	3	High	2	53.8462	33.3333	5
25	2	Retention	4	R7	4	High	2	58.3333	27.2727	5
25	2	Retention	4	R7	5	High	2	61.5385	33.3333	5
25	2	Retention	4	R7	6	High	2	75	72.7273	5
25	2	Retention	4	R7	7	High	2	75	100	5
25	2	Retention	4	R7	8	High	2	75	54.5455	5
25	2	Retention	4	R7	9	High	2	75	45.4545	5
25	2	Retention	4	R7	10	High	2	75	90.9091	5
1	3	Transfer	5	1	1	Low	1	33.3333	36.3636	24
1	3	Transfer	5	1	2	Low	1	58.3333	36.3636	24
1	3	Transfer	5	1	3	Low	1	91.6667	63.6364	24
1	3	Transfer	5	1	4	Low	1	84.6154	58.3333	24
1	3	Transfer	5	1	5	Low	1	75	54.5455	24
1	3	Transfer	5	2	6	Low	1	91.6667	54.5455	24
1	3	Transfer	5	2	7	Low	1	100	81.8182	24
1	3	Transfer	5	2	8	Low	1	100	100	24
1	3	Transfer	5	2	9	Low	1	100	36.3636	24
1	3	Transfer	5	2	10	Low	1	100	63.6364	24
1	3	Transfer	5	3	11	Low	1	100	72.7273	24
1	3	Transfer	5	3	12	Low	1	100	45.4545	24
1	3	Transfer	5	3	13	Low	1	100	63.6364	24
1	3	Transfer	5	3	14	Low	1	100	54.5455	24
1	3	Transfer	5	3	15	Low	1	100	36.3636	24
1	3	Transfer	5	4	16	Low	1	100	81.8182	24
1	3	Transfer	5	4	17	Low	1	100	72.7273	24
1	3	Transfer	5	4	18	Low	1	100	81.8182	24
1	3	Transfer	5	4	19	Low	1	100	81.8182	24
1	3	Transfer	5	4	20	Low	1	100	54.5455	24
1	3	Transfer	5	5	21	Low	1	100	100	24
1	3	Transfer	5	5	22	Low	1	100	72.7273	24
1	3	Transfer	5	5	23	Low	1	100	63.6364	24
1	3	Transfer	5	5	24	Low	1	100	81.8182	24
1	3	Transfer	5	5	25	Low	1	100	72.7273	24
1	3	Transfer	5	6	26	Low	1	100	54.5455	24
1	3	Transfer	5	6	27	Low	1	100	72.7273	24
1	3	Transfer	5	6	28	Low	1	100	72.7273	24
1	3	Transfer	5	6	29	Low	1	100	63.6364	24
1	3	Transfer	5	6	30	Low	1	100	54.5455	24
2	3	Transfer	5	1	1	Low	1	57.1429	23.0769	26
2	3	Transfer	5	1	2	Low	1	26.3158	22.2222	26
2	3	Transfer	5	1	3	Low	1	56.25	13.3333	26
2	3	Transfer	5	1	4	Low	1	50	7.69231	26
2	3	Transfer	5	1	5	Low	1	35.7143	23.0769	26
2	3	Transfer	5	2	6	Low	1	45	15.7895	26
2	3	Transfer	5	2	7	Low	1	50	23.5294	26
2	3	Transfer	5	2	8	Low	1	25	0	26
2	3	Transfer	5	2	9	Low	1	28.5714	7.69231	26
2	3	Transfer	5	2	10	Low	1	50	7.69231	26
2	3	Transfer	5	3	11	Low	1	40.9091	9.52381	26
2	3	Transfer	5	3	12	Low	1	41.1765	12.5	26
2	3	Transfer	5	3	13	Low	1	38.8889	23.5294	26
2	3	Transfer	5	3	14	Low	1	40	14.2857	26
2	3	Transfer	5	3	15	Low	1	41.6667	0	26
2	3	Transfer	5	4	16	Low	1	37.5	13.3333	26
2	3	Transfer	5	4	17	Low	1	21.4286	15.3846	26
2	3	Transfer	5	4	18	Low	1	50	9.09091	26
2	3	Transfer	5	4	19	Low	1	33.3333	0	26
2	3	Transfer	5	4	20	Low	1	50	6.66667	26
2	3	Transfer	5	5	21	Low	1	26.3158	11.1111	26
2	3	Transfer	5	5	22	Low	1	35.7143	7.69231	26
2	3	Transfer	5	5	23	Low	1	29.4118	12.5	26
2	3	Transfer	5	5	24	Low	1	26.6667	14.2857	26
2	3	Transfer	5	5	25	Low	1	41.6667	18.1818	26
2	3	Transfer	5	6	26	Low	1	41.6667	18.1818	26
2	3	Transfer	5	6	27	Low	1	47.0588	18.75	26
2	3	Transfer	5	6	28	Low	1	33.3333	14.2857	26
2	3	Transfer	5	6	29	Low	1	41.1765	12.5	26
2	3	Transfer	5	6	30	Low	1	30.7692	0	26
3	3	Transfer	5	1	1	Low	2	58.3333	18.1818	12
3	3	Transfer	5	1	2	Low	2	41.6667	27.2727	12
3	3	Transfer	5	1	3	Low	2	25	9.09091	12
3	3	Transfer	5	1	4	Low	2	50	9.09091	12
3	3	Transfer	5	1	5	Low	2	75	45.4545	12
3	3	Transfer	5	2	6	Low	2	75	18.1818	12
3	3	Transfer	5	2	7	Low	2	91.6667	0	12
3	3	Transfer	5	2	8	Low	2	91.6667	0	12
3	3	Transfer	5	2	9	Low	2	91.6667	63.6364	12
3	3	Transfer	5	2	10	Low	2	66.6667	9.09091	12
3	3	Transfer	5	3	11	Low	2	91.6667	27.2727	12
3	3	Transfer	5	3	12	Low	2	66.6667	45.4545	12
3	3	Transfer	5	3	13	Low	2	92.3077	16.6667	12
3	3	Transfer	5	3	14	Low	2	91.6667	36.3636	12
3	3	Transfer	5	3	15	Low	2	92.3077	41.6667	12
3	3	Transfer	5	4	16	Low	2	100	36.3636	12
3	3	Transfer	5	4	17	Low	2	100	27.2727	12
3	3	Transfer	5	4	18	Low	2	100	27.2727	12
3	3	Transfer	5	4	19	Low	2	100	45.4545	12
3	3	Transfer	5	4	20	Low	2	83.3333	27.2727	12
3	3	Transfer	5	5	21	Low	2	83.3333	36.3636	12
3	3	Transfer	5	5	22	Low	2	83.3333	45.4545	12
3	3	Transfer	5	5	23	Low	2	83.3333	27.2727	12
3	3	Transfer	5	5	24	Low	2	100	27.2727	12
3	3	Transfer	5	5	25	Low	2	83.3333	45.4545	12
3	3	Transfer	5	6	26	Low	2	100	36.3636	12
3	3	Transfer	5	6	27	Low	2	100	54.5455	12
3	3	Transfer	5	6	28	Low	2	83.3333	45.4545	12
3	3	Transfer	5	6	29	Low	2	100	81.8182	12
3	3	Transfer	5	6	30	Low	2	100	45.4545	12
4	3	Transfer	5	1	1	Low	2	41.6667	9.09091	1
4	3	Transfer	5	1	2	Low	2	50	27.2727	1
4	3	Transfer	5	1	3	Low	2	58.3333	0	1
4	3	Transfer	5	1	4	Low	2	33.3333	18.1818	1
4	3	Transfer	5	1	5	Low	2	41.6667	27.2727	1
4	3	Transfer	5	2	6	Low	2	38.4615	25	1
4	3	Transfer	5	2	7	Low	2	66.6667	27.2727	1
4	3	Transfer	5	2	8	Low	2	46.1538	33.3333	1
4	3	Transfer	5	2	9	Low	2	40	28.5714	1
4	3	Transfer	5	2	10	Low	2	58.3333	27.2727	1
4	3	Transfer	5	3	11	Low	2	58.3333	18.1818	1
4	3	Transfer	5	3	12	Low	2	35.7143	15.3846	1
4	3	Transfer	5	3	13	Low	2	50	15.3846	1
4	3	Transfer	5	3	14	Low	2	75	27.2727	1
4	3	Transfer	5	3	15	Low	2	58.3333	36.3636	1
4	3	Transfer	5	4	16	Low	2	42.8571	30.7692	1
4	3	Transfer	5	4	17	Low	2	50	38.4615	1
4	3	Transfer	5	4	18	Low	2	50	18.1818	1
4	3	Transfer	5	4	19	Low	2	30.7692	16.6667	1
4	3	Transfer	5	4	20	Low	2	50	17.6471	1
4	3	Transfer	5	5	21	Low	2	53.3333	28.5714	1
4	3	Transfer	5	5	22	Low	2	53.3333	14.2857	1
4	3	Transfer	5	5	23	Low	2	42.8571	30.7692	1
4	3	Transfer	5	5	24	Low	2	41.6667	36.3636	1
4	3	Transfer	5	5	25	Low	2	35.7143	15.3846	1
4	3	Transfer	5	6	26	Low	2	50	18.1818	1
4	3	Transfer	5	6	27	Low	2	53.8462	33.3333	1
4	3	Transfer	5	6	28	Low	2	50	36.3636	1
4	3	Transfer	5	6	29	Low	2	58.3333	36.3636	1
4	3	Transfer	5	6	30	Low	2	58.3333	18.1818	1
5	3	Transfer	5	1	1	Low	2	25	27.2727	0.75
5	3	Transfer	5	1	2	Low	2	70.5882	12.5	0.75
5	3	Transfer	5	1	3	Low	2	50	27.2727	0.75
5	3	Transfer	5	1	4	Low	2	91.6667	63.6364	0.75
5	3	Transfer	5	1	5	Low	2	66.6667	36.3636	0.75
5	3	Transfer	5	2	6	Low	2	30.7692	33.3333	0.75
5	3	Transfer	5	2	7	Low	2	91.6667	27.2727	0.75
5	3	Transfer	5	2	8	Low	2	57.1429	15.3846	0.75
5	3	Transfer	5	2	9	Low	2	100	36.3636	0.75
5	3	Transfer	5	2	10	Low	2	100	45.4545	0.75
5	3	Transfer	5	3	11	Low	2	66.6667	27.2727	0.75
5	3	Transfer	5	3	12	Low	2	92.3077	25	0.75
5	3	Transfer	5	3	13	Low	2	100	50	0.75
5	3	Transfer	5	3	14	Low	2	41.6667	9.09091	0.75
5	3	Transfer	5	3	15	Low	2	92.8571	30.7692	0.75
5	3	Transfer	5	4	16	Low	2	100	18.1818	0.75
5	3	Transfer	5	4	17	Low	2	100	38.4615	0.75
5	3	Transfer	5	4	18	Low	2	100	36.3636	0.75
5	3	Transfer	5	4	19	Low	2	100	0	0.75
5	3	Transfer	5	4	20	Low	2	100	27.2727	0.75
5	3	Transfer	5	5	21	Low	2	92.3077	50	0.75
5	3	Transfer	5	5	22	Low	2	100	36.3636	0.75
5	3	Transfer	5	5	23	Low	2	100	45.4545	0.75
5	3	Transfer	5	5	24	Low	2	100	33.3333	0.75
5	3	Transfer	5	5	25	Low	2	100	36.3636	0.75
5	3	Transfer	5	6	26	Low	2	100	45.4545	0.75
5	3	Transfer	5	6	27	Low	2	91.6667	27.2727	0.75
5	3	Transfer	5	6	28	Low	2	100	90.9091	0.75
5	3	Transfer	5	6	29	Low	2	100	50	0.75
5	3	Transfer	5	6	30	Low	2	76.9231	33.3333	0.75
6	3	Transfer	5	1	1	Low	1	25	0	24
6	3	Transfer	5	1	2	Low	1	41.6667	18.1818	24
6	3	Transfer	5	1	3	Low	1	50	9.09091	24
6	3	Transfer	5	1	4	Low	1	58.3333	9.09091	24
6	3	Transfer	5	1	5	Low	1	46.1538	16.6667	24
6	3	Transfer	5	2	6	Low	1	58.3333	18.1818	24
6	3	Transfer	5	2	7	Low	1	53.8462	25	24
6	3	Transfer	5	2	8	Low	1	66.6667	27.2727	24
6	3	Transfer	5	2	9	Low	1	66.6667	18.1818	24
6	3	Transfer	5	2	10	Low	1	81.25	26.6667	24
6	3	Transfer	5	3	11	Low	1	46.1538	8.33333	24
6	3	Transfer	5	3	12	Low	1	61.5385	25	24
6	3	Transfer	5	3	13	Low	1	41.6667	9.09091	24
6	3	Transfer	5	3	14	Low	1	73.3333	21.4286	24
6	3	Transfer	5	3	15	Low	1	75	36.3636	24
6	3	Transfer	5	4	16	Low	1	61.5385	25	24
6	3	Transfer	5	4	17	Low	1	75	27.2727	24
6	3	Transfer	5	4	18	Low	1	75	27.2727	24
6	3	Transfer	5	4	19	Low	1	58.3333	0	24
6	3	Transfer	5	4	20	Low	1	66.6667	36.3636	24
6	3	Transfer	5	5	21	Low	1	75	27.2727	24
6	3	Transfer	5	5	22	Low	1	75	27.2727	24
6	3	Transfer	5	5	23	Low	1	58.3333	27.2727	24
6	3	Transfer	5	5	24	Low	1	58.3333	18.1818	24
6	3	Transfer	5	5	25	Low	1	75	27.2727	24
6	3	Transfer	5	6	26	Low	1	75	18.1818	24
6	3	Transfer	5	6	27	Low	1	58.3333	18.1818	24
6	3	Transfer	5	6	28	Low	1	66.6667	27.2727	24
6	3	Transfer	5	6	29	Low	1	75	27.2727	24
6	3	Transfer	5	6	30	Low	1	58.3333	27.2727	24
7	3	Transfer	5	1	1	Low	1	41.6667	9.09091	2
7	3	Transfer	5	1	2	Low	1	46.1538	25	2
7	3	Transfer	5	1	3	Low	1	64.2857	38.4615	2
7	3	Transfer	5	1	4	Low	1	25	54.5455	2
7	3	Transfer	5	1	5	Low	1	66.6667	27.2727	2
7	3	Transfer	5	2	6	Low	1	75	45.4545	2
7	3	Transfer	5	2	7	Low	1	75	45.4545	2
7	3	Transfer	5	2	8	Low	1	69.2308	41.6667	2
7	3	Transfer	5	2	9	Low	1	75	81.8182	2
7	3	Transfer	5	2	10	Low	1	100	45.4545	2
7	3	Transfer	5	3	11	Low	1	100	54.5455	2
7	3	Transfer	5	3	12	Low	1	100	45.4545	2
7	3	Transfer	5	3	13	Low	1	100	54.5455	2
7	3	Transfer	5	3	14	Low	1	100	45.4545	2
7	3	Transfer	5	3	15	Low	1	76.9231	41.6667	2
7	3	Transfer	5	4	16	Low	1	100	72.7273	2
7	3	Transfer	5	4	17	Low	1	100	72.7273	2
7	3	Transfer	5	4	18	Low	1	100	81.8182	2
7	3	Transfer	5	4	19	Low	1	100	54.5455	2
7	3	Transfer	5	4	20	Low	1	100	81.8182	2
7	3	Transfer	5	5	21	Low	1	100	54.5455	2
7	3	Transfer	5	5	22	Low	1	100	36.3636	2
7	3	Transfer	5	5	23	Low	1	100	45.4545	2
7	3	Transfer	5	5	24	Low	1	100	45.4545	2
7	3	Transfer	5	5	25	Low	1	100	54.5455	2
7	3	Transfer	5	6	26	Low	1	100	72.7273	2
7	3	Transfer	5	6	27	Low	1	100	100	2
7	3	Transfer	5	6	28	Low	1	100	63.6364	2
7	3	Transfer	5	6	29	Low	1	100	45.4545	2
7	3	Transfer	5	6	30	Low	1	100	45.4545	2
8	3	Transfer	5	1	1	Low	2	33.3333	9.09091	0
8	3	Transfer	5	1	2	Low	2	41.6667	27.2727	0
8	3	Transfer	5	1	3	Low	2	50	0	0
8	3	Transfer	5	1	4	Low	2	66.6667	27.2727	0
8	3	Transfer	5	1	5	Low	2	66.6667	9.09091	0
8	3	Transfer	5	2	6	Low	2	76.9231	25	0
8	3	Transfer	5	2	7	Low	2	83.3333	9.09091	0
8	3	Transfer	5	2	8	Low	2	64.2857	23.0769	0
8	3	Transfer	5	2	9	Low	2	75	9.09091	0
8	3	Transfer	5	2	10	Low	2	85.7143	15.3846	0
8	3	Transfer	5	3	11	Low	2	83.3333	27.2727	0
8	3	Transfer	5	3	12	Low	2	100	36.3636	0
8	3	Transfer	5	3	13	Low	2	100	45.4545	0
8	3	Transfer	5	3	14	Low	2	83.3333	27.2727	0
8	3	Transfer	5	3	15	Low	2	69.2308	0	0
8	3	Transfer	5	4	16	Low	2	92.3077	33.3333	0
8	3	Transfer	5	4	17	Low	2	100	36.3636	0
8	3	Transfer	5	4	18	Low	2	58.3333	27.2727	0
8	3	Transfer	5	4	19	Low	2	91.6667	18.1818	0
8	3	Transfer	5	4	20	Low	2	41.6667	36.3636	0
8	3	Transfer	5	5	21	Low	2	76.9231	25	0
8	3	Transfer	5	5	22	Low	2	92.3077	25	0
8	3	Transfer	5	5	23	Low	2	69.2308	33.3333	0
8	3	Transfer	5	5	24	Low	2	64.2857	30.7692	0
8	3	Transfer	5	5	25	Low	2	91.6667	45.4545	0
8	3	Transfer	5	6	26	Low	2	100	36.3636	0
8	3	Transfer	5	6	27	Low	2	100	72.7273	0
8	3	Transfer	5	6	28	Low	2	76.9231	33.3333	0
8	3	Transfer	5	6	29	Low	2	92.3077	33.3333	0
8	3	Transfer	5	6	30	Low	2	100	27.2727	0
9	3	Transfer	5	1	1	Low	2	50	27.2727	0
9	3	Transfer	5	1	2	Low	2	75	27.2727	0
9	3	Transfer	5	1	3	Low	2	50	45.4545	0
9	3	Transfer	5	1	4	Low	2	75	45.4545	0
9	3	Transfer	5	1	5	Low	2	41.6667	27.2727	0
9	3	Transfer	5	2	6	Low	2	91.6667	27.2727	0
9	3	Transfer	5	2	7	Low	2	75	54.5455	0
9	3	Transfer	5	2	8	Low	2	83.3333	54.5455	0
9	3	Transfer	5	2	9	Low	2	91.6667	45.4545	0
9	3	Transfer	5	2	10	Low	2	100	45.4545	0
9	3	Transfer	5	3	11	Low	2	100	63.6364	0
9	3	Transfer	5	3	12	Low	2	100	30.7692	0
9	3	Transfer	5	3	13	Low	2	100	45.4545	0
9	3	Transfer	5	3	14	Low	2	100	90.9091	0
9	3	Transfer	5	3	15	Low	2	100	90.9091	0
9	3	Transfer	5	4	16	Low	2	100	63.6364	0
9	3	Transfer	5	4	17	Low	2	100	45.4545	0
9	3	Transfer	5	4	18	Low	2	100	63.6364	0
9	3	Transfer	5	4	19	Low	2	100	63.6364	0
9	3	Transfer	5	4	20	Low	2	100	58.3333	0
9	3	Transfer	5	5	21	Low	2	100	45.4545	0
9	3	Transfer	5	5	22	Low	2	100	72.7273	0
9	3	Transfer	5	5	23	Low	2	100	54.5455	0
9	3	Transfer	5	5	24	Low	2	100	54.5455	0
9	3	Transfer	5	5	25	Low	2	100	72.7273	0
9	3	Transfer	5	6	26	Low	2	100	100	0
9	3	Transfer	5	6	27	Low	2	83.3333	36.3636	0
9	3	Transfer	5	6	28	Low	2	100	54.5455	0
9	3	Transfer	5	6	29	Low	2	100	81.8182	0
9	3	Transfer	5	6	30	Low	2	100	63.6364	0
10	3	Transfer	5	1	1	Low	2	66.6667	36.3636	12
10	3	Transfer	5	1	2	Low	2	91.6667	45.4545	12
10	3	Transfer	5	1	3	Low	2	100	54.5455	12
10	3	Transfer	5	1	4	Low	2	100	63.6364	12
10	3	Transfer	5	1	5	Low	2	100	63.6364	12
10	3	Transfer	5	2	6	Low	2	100	63.6364	12
10	3	Transfer	5	2	7	Low	2	100	63.6364	12
10	3	Transfer	5	2	8	Low	2	100	54.5455	12
10	3	Transfer	5	2	9	Low	2	100	54.5455	12
10	3	Transfer	5	2	10	Low	2	100	100	12
10	3	Transfer	5	3	11	Low	2	100	54.5455	12
10	3	Transfer	5	3	12	Low	2	100	54.5455	12
10	3	Transfer	5	3	13	Low	2	100	63.6364	12
10	3	Transfer	5	3	14	Low	2	100	100	12
10	3	Transfer	5	3	15	Low	2	100	54.5455	12
10	3	Transfer	5	4	16	Low	2	83.3333	45.4545	12
10	3	Transfer	5	4	17	Low	2	100	81.8182	12
10	3	Transfer	5	4	18	Low	2	100	100	12
10	3	Transfer	5	4	19	Low	2	100	54.5455	12
10	3	Transfer	5	4	20	Low	2	100	54.5455	12
10	3	Transfer	5	5	21	Low	2	100	100	12
10	3	Transfer	5	5	22	Low	2	100	63.6364	12
10	3	Transfer	5	5	23	Low	2	100	90.9091	12
10	3	Transfer	5	5	24	Low	2	100	100	12
10	3	Transfer	5	5	25	Low	2	100	54.5455	12
10	3	Transfer	5	6	26	Low	2	100	63.6364	12
10	3	Transfer	5	6	27	Low	2	100	45.4545	12
10	3	Transfer	5	6	28	Low	2	100	63.6364	12
10	3	Transfer	5	6	29	Low	2	100	72.7273	12
10	3	Transfer	5	6	30	Low	2	100	63.6364	12
11	3	Transfer	5	1	1	Low	1	33.3333	27.2727	24
11	3	Transfer	5	1	2	Low	1	40	14.2857	24
11	3	Transfer	5	1	3	Low	1	50	54.5455	24
11	3	Transfer	5	1	4	Low	1	50	45.4545	24
11	3	Transfer	5	1	5	Low	1	58.3333	27.2727	24
11	3	Transfer	5	2	6	Low	1	69.2308	33.3333	24
11	3	Transfer	5	2	7	Low	1	58.3333	18.1818	24
11	3	Transfer	5	2	8	Low	1	75	45.4545	24
11	3	Transfer	5	2	9	Low	1	50	54.5455	24
11	3	Transfer	5	2	10	Low	1	53.3333	50	24
11	3	Transfer	5	3	11	Low	1	50	30.7692	24
11	3	Transfer	5	3	12	Low	1	66.6667	54.5455	24
11	3	Transfer	5	3	13	Low	1	83.3333	45.4545	24
11	3	Transfer	5	3	14	Low	1	85.7143	38.4615	24
11	3	Transfer	5	3	15	Low	1	100	30.7692	24
11	3	Transfer	5	4	16	Low	1	83.3333	54.5455	24
11	3	Transfer	5	4	17	Low	1	92.8571	69.2308	24
11	3	Transfer	5	4	18	Low	1	83.3333	54.5455	24
11	3	Transfer	5	4	19	Low	1	85.7143	38.4615	24
11	3	Transfer	5	4	20	Low	1	100	50	24
11	3	Transfer	5	5	21	Low	1	100	63.6364	24
11	3	Transfer	5	5	22	Low	1	91.6667	72.7273	24
11	3	Transfer	5	5	23	Low	1	92.3077	50	24
11	3	Transfer	5	5	24	Low	1	91.6667	45.4545	24
11	3	Transfer	5	5	25	Low	1	92.3077	66.6667	24
11	3	Transfer	5	6	26	Low	1	100	63.6364	24
11	3	Transfer	5	6	27	Low	1	100	54.5455	24
11	3	Transfer	5	6	28	Low	1	100	54.5455	24
11	3	Transfer	5	6	29	Low	1	84.6154	50	24
11	3	Transfer	5	6	30	Low	1	100	63.6364	24
12	3	Transfer	5	1	1	Low	2	26.6667	28.5714	1.5
12	3	Transfer	5	1	2	Low	2	50	27.2727	1.5
12	3	Transfer	5	1	3	Low	2	16.6667	18.1818	1.5
12	3	Transfer	5	1	4	Low	2	53.8462	33.3333	1.5
12	3	Transfer	5	1	5	Low	2	50	26.6667	1.5
12	3	Transfer	5	2	6	Low	2	33.3333	23.5294	1.5
12	3	Transfer	5	2	7	Low	2	35.2941	50	1.5
12	3	Transfer	5	2	8	Low	2	33.3333	23.5294	1.5
12	3	Transfer	5	2	9	Low	2	22.2222	17.6471	1.5
12	3	Transfer	5	2	10	Low	2	25	21.0526	1.5
12	3	Transfer	5	3	11	Low	2	17.6471	25	1.5
12	3	Transfer	5	3	12	Low	2	41.1765	31.25	1.5
12	3	Transfer	5	3	13	Low	2	23.5294	25	1.5
12	3	Transfer	5	3	14	Low	2	37.5	13.3333	1.5
12	3	Transfer	5	3	15	Low	2	33.3333	28.5714	1.5
12	3	Transfer	5	4	16	Low	2	69.2308	41.6667	1.5
12	3	Transfer	5	4	17	Low	2	50	46.1538	1.5
12	3	Transfer	5	4	18	Low	2	60	28.5714	1.5
12	3	Transfer	5	4	19	Low	2	35.7143	38.4615	1.5
12	3	Transfer	5	4	20	Low	2	58.3333	18.1818	1.5
12	3	Transfer	5	5	21	Low	2	35.7143	53.8462	1.5
12	3	Transfer	5	5	22	Low	2	75	54.5455	1.5
12	3	Transfer	5	5	23	Low	2	41.1765	31.25	1.5
12	3	Transfer	5	5	24	Low	2	33.3333	36.3636	1.5
12	3	Transfer	5	5	25	Low	2	25	45.4545	1.5
12	3	Transfer	5	6	26	Low	2	50	26.6667	1.5
12	3	Transfer	5	6	27	Low	2	33.3333	45.4545	1.5
12	3	Transfer	5	6	28	Low	2	30.7692	33.3333	1.5
12	3	Transfer	5	6	29	Low	2	16.6667	27.2727	1.5
12	3	Transfer	5	6	30	Low	2	66.6667	18.1818	1.5
13	3	Transfer	5	1	1	High	2	83.3333	54.5455	58
13	3	Transfer	5	1	2	High	2	75	54.5455	58
13	3	Transfer	5	1	3	High	2	75	45.4545	58
13	3	Transfer	5	1	4	High	2	83.3333	45.4545	58
13	3	Transfer	5	1	5	High	2	66.6667	63.6364	58
13	3	Transfer	5	2	6	High	2	76.9231	33.3333	58
13	3	Transfer	5	2	7	High	2	100	45.4545	58
13	3	Transfer	5	2	8	High	2	100	63.6364	58
13	3	Transfer	5	2	9	High	2	100	45.4545	58
13	3	Transfer	5	2	10	High	2	100	45.4545	58
13	3	Transfer	5	3	11	High	2	100	36.3636	58
13	3	Transfer	5	3	12	High	2	100	54.5455	58
13	3	Transfer	5	3	13	High	2	100	45.4545	58
13	3	Transfer	5	3	14	High	2	100	54.5455	58
13	3	Transfer	5	3	15	High	2	100	45.4545	58
13	3	Transfer	5	4	16	High	2	100	54.5455	58
13	3	Transfer	5	4	17	High	2	100	72.7273	58
13	3	Transfer	5	4	18	High	2	100	54.5455	58
13	3	Transfer	5	4	19	High	2	100	54.5455	58
13	3	Transfer	5	4	20	High	2	83.3333	27.2727	58
13	3	Transfer	5	5	21	High	2	100	81.8182	58
13	3	Transfer	5	5	22	High	2	75	36.3636	58
13	3	Transfer	5	5	23	High	2	100	72.7273	58
13	3	Transfer	5	5	24	High	2	100	63.6364	58
13	3	Transfer	5	5	25	High	2	78.5714	46.1538	58
13	3	Transfer	5	6	26	High	2	100	63.6364	58
13	3	Transfer	5	6	27	High	2	100	36.3636	58
13	3	Transfer	5	6	28	High	2	100	63.6364	58
13	3	Transfer	5	6	29	High	2	100	81.8182	58
13	3	Transfer	5	6	30	High	2	100	54.5455	58
14	3	Transfer	5	1	1	High	1	25	18.1818	12
[truncated: 1,109 more rows]
